# Supplementary material for: SPRTN patient variants cause global-genome DNA-protein crosslink repair defects
Source: Nat Commun. 2023 Jan 21;14:352. doi: 10.1038/s41467-023-35988-1 (PMC9867749; doi:10.1038/s41467-023-35988-1)
Supplement: Supplementary file 3 — Supplementary Data 1 [file 41467_2023_35988_MOESM3_ESM.xlsx]

## Sheet: Sdata1
UniprotID	Gene name	pval	adj_pval	diff	t_statistic	se	df	avg_abundance	n_approx	n_obs	sig
A0A0A0MT49	SMARCA4	0.0211759	0.0378529	0.386109	2.50127	0.154365	20	21.5357	21.0703	21	FALSE
A0A0D9SF53	DDX3X	2.86e-05	0.000151871	-0.409741	-5.38378	0.0761066	20	27.853	24	24	FALSE
A0A2R8Y8A0	RPS24	0.00950909	0.0185617	0.730606	2.86798	0.254746	20	23.0595	22.9864	23	FALSE
A0A3B3ITB8	CTPS1	0.0278602	0.0478724	-0.334906	-2.37164	0.141213	20	25.0602	21.8869	22	FALSE
A0A3B3IU89	COPA	0.916674	0.935851	0.0170372	0.105955	0.160797	20	23.8019	24	24	FALSE
B2RPK0	HMGB1	2.72e-11	8.84e-10	4.28459	13.1332	0.326241	20	23.1555	22.1933	22	TRUE
B8ZZA8	GLS	0.0843839	0.124786	-0.176138	-1.81605	0.0969891	20	24.2274	21.9902	22	FALSE
B8ZZK4	RPL31	9.12e-08	1.35e-06	1.65298	8.1276	0.203379	20	23.3947	17.7407	18	FALSE
C9JEY0	HADHB	0.273453	0.345713	-0.178428	-1.1261	0.158448	20	24.2824	22.9902	23	FALSE
C9JKI3	CAV1	0.0964086	0.141709	-0.546066	-1.74457	0.313009	20	28.4793	16.5981	22	FALSE
D6R9P3	HNRNPAB	1.59e-07	2.04e-06	1.31873	7.84002	0.168205	20	22.3617	17.0477	17	FALSE
E7ENZ3	CCT5	0.00557346	0.0118254	-0.411185	-3.10561	0.132401	20	24.9356	24	24	FALSE
E7EU85	FXR1	0.420741	0.504476	-0.0900228	-0.82205	0.10951	20	22.9402	21.9991	22	FALSE
E7EX73	EIF4G1	0.22647	0.293929	0.317515	1.24793	0.254433	20	26.0282	24	24	FALSE
F2Z2W6	HMGN1	0.000176373	0.000694111	2.85106	4.59255	0.6208	20	22.4555	10.9303	10	TRUE
F6QMI7	DST	0.0175023	0.0319892	0.422604	2.58997	0.163169	20	29.2302	24	24	FALSE
F8W7E0	CAST	0.348074	0.425714	-0.163312	-0.960905	0.169956	20	21.5338	10.152	10	FALSE
G5E9R3	RPL37A	0.808988	0.849002	-0.0662658	-0.244954	0.270524	20	23.2369	20.7749	21	FALSE
H0Y2W2	ATAD3A	0.944203	0.959387	0.0140132	0.070873	0.197722	20	24.467	24	24	FALSE
H0YCH5	EIF4G2	0.000595	0.00188429	-0.661373	-4.07165	0.162434	20	23.1973	21.999	22	FALSE
H0YMA1	PSMA4	0.290993	0.365991	0.344657	1.08462	0.317768	20	22.8499	18.5061	18	FALSE
J3KRB3	RPL17	0.696937	0.752445	-0.0620034	-0.39512	0.156923	20	26.4925	24	24	FALSE
M0QYZ0	HNRNPUL1	0.0309731	0.052665	0.562203	2.32091	0.242234	20	23.8236	22.9405	23	FALSE
M0R2U2	FBL	0.018829	0.0342856	-0.370684	-2.55608	0.145021	20	24.0191	21.5481	22	FALSE
O00116	AGPS	0.0816229	0.12181	-0.396588	-1.83371	0.216276	20	25.475	24	24	FALSE
O00148	DDX39A	0.000369941	0.00129879	-1.12911	-4.27489	0.264126	20	27.1296	24	24	FALSE
O00159	MYO1C	0.431732	0.515123	0.158867	0.802437	0.197981	20	23.1408	24	24	FALSE
O00232	PSMD12	0.435878	0.517539	-0.319508	-0.795121	0.401836	20	21.2596	17.3007	17	FALSE
O00299	CLIC1	0.00407349	0.0095113	-0.711154	-3.24321	0.219275	20	25.2083	24	24	FALSE
O00410	IPO5	0.957836	0.96659	-0.0127573	-0.0535355	0.238297	20	22.9243	24	24	FALSE
O00425	IGF2BP3	0.00179514	0.00481335	-0.575592	-3.59837	0.159959	20	24.671	24	24	FALSE
O00479	HMGN4	0	0	4.54188	29.6973	0.152939	20	21.2579	9.08902	9	TRUE
O00764	PDXK	0.995971	0.996371	0.00156303	0.00511286	0.305705	20	20.8611	16.3472	16	FALSE
O14818	PSMA7	0.00094818	0.00278742	0.834539	3.8723	0.215515	20	24.1717	21.8973	22	FALSE
O15067	PFAS	0.243622	0.312862	-0.177023	-1.20142	0.147344	20	24.8079	24	24	FALSE
O43143	DHX15	0.00331047	0.00806414	-0.564159	-3.33364	0.169233	20	23.6632	24	24	FALSE
O43175	PHGDH	1.73e-05	0.000102698	-1.16544	-5.60661	0.207868	20	28.925	24	24	FALSE
O43390	HNRNPR	0.00081778	0.00244717	0.780198	3.93562	0.19824	20	25.3713	24	24	FALSE
O43707	ACTN4	0.00394812	0.00934457	0.451017	3.25686	0.138482	20	27.7057	24	24	FALSE
O43865	AHCYL1	0.00309363	0.0076247	-0.726885	-3.36308	0.216136	20	24.829	21.9383	22	FALSE
O60488	ACSL4	0.147886	0.204443	0.139367	1.50527	0.0925865	20	21.6588	13.0162	13	FALSE
O60506	SYNCRIP	2.99e-06	2.39e-05	0.574939	6.40784	0.0897243	20	26.3679	24	24	FALSE
O60701	UGDH	1.89e-05	0.000107479	-1.30464	-5.56706	0.234349	20	26.4581	24	24	FALSE
O60814	H2BC12	3.51e-12	1.43e-10	4.24026	14.6952	0.288548	20	28.0085	24	24	TRUE
O60841	EIF5B	1.38e-05	8.47e-05	0.71117	5.70785	0.124595	20	25.9122	24	24	FALSE
O75083	WDR1	0.000287325	0.00102346	-0.441127	-4.38311	0.100643	20	24.1099	20.8562	21	FALSE
O75367	H2AFY	0	0	9.71638	28.531	0.340555	20	22.1191	24	24	TRUE
O75369	FLNB	1.86e-11	6.47e-10	1.96239	13.413	0.146306	20	28.9783	24	24	FALSE
O75390	CS	0.000576411	0.00187526	-1.08594	-4.08522	0.265821	20	27.1044	24	24	FALSE
O75439	PMPCB	0.848844	0.877618	0.0745994	0.19308	0.386366	20	22.6946	17.7146	18	FALSE
O75531	BANF1	2.16e-07	2.71e-06	-1.47529	-7.68341	0.19201	20	24.327	15.2021	15	FALSE
O75643	SNRNP200	0.168475	0.22649	0.62703	1.42887	0.43883	20	22.507	16.295	16	FALSE
O75694	NUP155	0.00064163	0.00199437	-0.616037	-4.03938	0.152508	20	25.1632	24	24	FALSE
O76021	RSL1D1	2.58e-13	1.58e-11	2.36568	16.9134	0.13987	20	24.03	24	24	TRUE
O94906	PRPF6	0.119511	0.17053	-0.190773	-1.62644	0.117295	20	22.0549	22.0042	22	FALSE
O94925	GLS	0.00508592	0.0110308	-0.688791	-3.14591	0.218948	20	26.9451	24	24	FALSE
O95232	LUC7L3	1.88e-06	1.61e-05	1.90988	6.62563	0.288256	20	22.803	24	24	FALSE
O95347	SMC2	2.12e-05	0.000116099	-0.579324	-5.51747	0.104998	20	23.5437	21.9969	22	FALSE
O95373	IPO7	0.541966	0.616502	0.193576	0.620453	0.311991	20	21.9775	20.3174	20	FALSE
O95573	ACSL3	0.118123	0.169277	-0.237466	-1.63296	0.145421	20	25.3699	24	24	FALSE
O95757	HSPA4L	0.996371	0.996371	-0.00133025	-0.00460592	0.288813	20	21.9299	22.0974	22	FALSE
P00338	LDHA	0.527923	0.603341	0.12712	0.642379	0.19789	20	26.0197	24	24	FALSE
P00387	CYB5R3	0.301108	0.376771	-0.262932	-1.06151	0.247695	20	25.4652	24	24	FALSE
P00505	GOT2	0.407599	0.491132	-0.372443	-0.84593	0.440277	20	23.6844	20.1827	20	FALSE
P00558	PGK1	0.000145311	0.000590932	-0.633964	-4.67594	0.13558	20	27.0342	24	24	FALSE
P02452	COL1A1	0.203518	0.26698	-0.398679	-1.31461	0.303268	20	25.9644	24	24	FALSE
P02458	COL2A1	0.00021893	0.000828199	-1.0665	-4.49969	0.237016	20	24.1715	21.9543	22	FALSE
P02461	COL3A1	0.0717862	0.110162	0.461466	1.90118	0.242726	20	27.0266	24	24	FALSE
P02462	COL4A1	0.978569	0.982596	-0.00605211	-0.0272012	0.222495	20	28.6683	24	24	FALSE
P02545	LMNA	6.29e-07	6.27e-06	0.751932	7.1518	0.105139	20	27.6858	24	24	FALSE
P02751	FN1	0.000241555	0.000893021	-1.30432	-4.45749	0.292613	20	28.6882	24	24	FALSE
P02786	TFRC	0.106237	0.154297	0.380929	1.69165	0.225183	20	24.5612	24	24	FALSE
P04040	CAT	0.234512	0.302757	-0.41808	-1.2258	0.341067	20	24.6733	24	24	FALSE
P04075	ALDOA	0.00555876	0.0118254	0.324235	3.10678	0.104364	20	26.3459	24	24	FALSE
P04406	GAPDH	0.00426864	0.00973519	0.355415	3.22274	0.110283	20	30.0895	24	24	FALSE
P04792	HSPB1	4.96e-06	3.78e-05	-0.759936	-6.17372	0.123092	20	28.2188	24	24	FALSE
P04899	GNAI2	0.00975022	0.0189566	-0.472298	-2.85672	0.165329	20	24.838	21.3934	22	FALSE
P05141	SLC25A5	0.267134	0.340369	0.618697	1.14153	0.54199	20	24.5057	24	24	FALSE
P05186	ALPL	0.123658	0.174913	-0.385369	-1.60732	0.239759	20	27.7135	24	24	FALSE
P05187	ALPP	0.370978	0.449224	-0.245048	-0.915222	0.267747	20	27.5156	24	24	FALSE
P05204	HMGN2	5.06e-11	1.52e-09	4.97526	12.6856	0.392199	20	22.572	24	24	TRUE
P05388	RPLP0	0.000136001	0.000561074	-1.27895	-4.70448	0.271858	20	24.7406	24	24	FALSE
P05783	KRT18	1.75e-05	0.000102698	-0.584021	-5.60319	0.10423	20	28.1141	24	24	FALSE
P06493	CDK1	8.61e-06	5.91e-05	-1.14534	-5.92169	0.193415	20	26.0177	24	24	FALSE
P06576	ATP5F1B	0.36796	0.447792	-0.115452	-0.921131	0.125337	20	26.3549	24	24	FALSE
P06733	ENO1	0.0230731	0.0406487	0.352751	2.46098	0.143337	20	27.0358	24	24	FALSE
P06748	NPM1	0.0128958	0.0241116	0.543308	2.73019	0.199	20	26.2664	24	24	FALSE
P07195	LDHB	0.35678	0.435272	-0.125319	-0.943308	0.13285	20	25.0745	24	24	FALSE
P07305	H1-0	1.28e-07	1.73e-06	1.6225	7.95194	0.204038	20	23.429	22.9298	23	FALSE
P07355	ANXA2	0.152059	0.20844	0.205182	1.48911	0.137788	20	27.7227	24	24	FALSE
P07437	TUBB	0.00141321	0.00396349	-0.637969	-3.70122	0.172367	20	30.0611	24	24	FALSE
P07737	PFN1	0.000126872	0.000538379	-0.868506	-4.73445	0.183444	20	26.4854	24	24	FALSE
P07741	APRT	0.00192918	0.00511651	-0.763071	-3.56735	0.213904	20	23.7577	24	24	FALSE
P07814	EPRS	0.81777	0.856277	-0.0636137	-0.23347	0.272471	20	25.4226	24	24	FALSE
P07900	HSP90AA1	0.824377	0.857774	-0.0365573	-0.224851	0.162585	20	26.4848	24	24	FALSE
P07910	HNRNPC	0.0014037	0.00395956	0.490576	3.70412	0.132441	20	27.3919	24	24	FALSE
P08123	COL1A2	0.0215427	0.0381467	-0.483105	-2.49323	0.193767	20	24.9621	21.9292	22	FALSE
P08174	CD55	0.772036	0.822606	-0.0867379	-0.29367	0.295358	20	29.3182	24	24	FALSE
P08195	SLC3A2	0.00487903	0.0108063	0.612713	3.16416	0.193642	20	26.3315	24	24	FALSE
P08238	HSP90AB1	1.33e-05	8.35e-05	-0.579175	-5.72388	0.101186	20	29.9915	24	24	FALSE
P08243	ASNS	0.114792	0.165246	-0.255987	-1.64888	0.155249	20	23.663	24	24	FALSE
P08559	PDHA1	0.00444164	0.0100649	-0.713261	-3.20535	0.222522	20	26.2101	24	24	FALSE
P08572	COL4A2	0.440364	0.521597	0.1774	0.787252	0.225341	20	27.3361	24	24	FALSE
P08670	VIM	0.00859172	0.0169747	0.472149	2.91346	0.162058	20	30.4034	24	24	FALSE
P08708	RPS17	0.136944	0.191486	0.445862	1.54949	0.287748	20	24.7013	24	24	FALSE
P08865	RPSA	4.88e-05	0.00022883	-0.898951	-5.14969	0.174564	20	27.7941	24	24	FALSE
P09211	GSTP1	0.000412323	0.001417	-0.964499	-4.22849	0.228096	20	27.2314	24	24	FALSE
P09382	LGALS1	0.000228149	0.000856436	-1.13992	-4.48199	0.254333	20	27.3265	24	24	FALSE
P09622	DLD	0.0661287	0.102773	-0.38531	-1.94377	0.198228	20	24.0023	24	24	FALSE
P09651	HNRNPA1	1.01e-08	1.89e-07	0.941127	9.32603	0.100914	20	26.4826	24	24	FALSE
P09874	PARP1	5.34e-11	1.52e-09	2.75393	12.6472	0.21775	20	24.1518	24	24	TRUE
P0DMV9	HSPA1B	0.00425219	0.00973519	-0.286085	-3.22443	0.088724	20	27.065	24	24	FALSE
P10155	RO60	0.270222	0.342515	-0.0963125	-1.13396	0.0849348	20	22.1513	21.9971	22	FALSE
P10412	H1-4	0.0538732	0.0850813	0.551086	2.04842	0.26903	20	32.0269	24	24	FALSE
P10809	HSPD1	0.00563346	0.011901	-0.461631	-3.10089	0.14887	20	30.2498	24	24	FALSE
P11021	HSPA5	0.036927	0.061086	0.233786	2.23578	0.104566	20	26.837	24	24	FALSE
P11142	HSPA8	0.742735	0.794857	-0.0263132	-0.332818	0.079062	20	29.5487	24	24	FALSE
P11177	PDHB	0.00532988	0.0114581	-0.971996	-3.1253	0.311009	20	25.1689	24	24	FALSE
P11387	TOP1	9.66e-08	1.35e-06	2.42616	8.09757	0.299616	20	24.7229	24	24	TRUE
P11388	TOP2A	1.01e-05	6.69e-05	2.20189	5.84719	0.376572	20	24.508	24	24	TRUE
P11413	G6PD	2.02e-05	0.000112024	-0.958368	-5.53839	0.173041	20	25.7926	24	24	FALSE
P11498	PC	0.00337832	0.00816149	-0.327465	-3.32481	0.0984914	20	25.4419	24	24	FALSE
P11586	MTHFD1	0.000777739	0.00235737	-0.73507	-3.9571	0.18576	20	27.2992	24	24	FALSE
P11940	PABPC1	3.04e-07	3.54e-06	-1.03458	-7.51121	0.137738	20	26.673	24	24	FALSE
P12004	PCNA	0.0052522	0.011341	-0.674363	-3.13176	0.21533	20	24.6338	24	24	FALSE
P12036	NEFH	0.795336	0.83876	-0.100283	-0.262875	0.381486	20	23.315	24	24	FALSE
P12268	IMPDH2	0.000768464	0.00234642	-0.570995	-3.96223	0.144109	20	27.7265	24	24	FALSE
P12270	TPR	0.000199958	0.000768342	1.6912	4.53861	0.372626	20	24.9474	24	24	FALSE
P12277	CKB	1.09e-05	7.05e-05	-1.07429	-5.81424	0.184768	20	23.7494	24	24	FALSE
P12956	XRCC6	0.665521	0.724943	0.0448324	0.438785	0.102174	20	26.7656	24	24	FALSE
P13010	XRCC5	0.497022	0.573396	0.101363	0.691791	0.146522	20	26.2331	24	24	FALSE
P13639	EEF2	2.2e-05	0.000119442	-0.447982	-5.4999	0.0814528	20	29.2922	24	24	FALSE
P13693	TPT1	0.00247847	0.00627883	-1.10359	-3.45918	0.319032	20	24.2328	22.0003	22	FALSE
P13804	ETFA	0.00554609	0.0118254	-0.773031	-3.10778	0.24874	20	24.494	24	24	FALSE
P13987	CD59	0.520972	0.596795	-0.145691	-0.653349	0.22299	20	30.0505	24	24	FALSE
P14174	MIF	0.165871	0.224225	0.578293	1.4381	0.402124	20	22.6907	7.23356	9	FALSE
P14618	PKM	0.000589654	0.00188073	-0.29418	-4.0755	0.0721824	20	30.2754	24	24	FALSE
P14866	HNRNPL	0.00770824	0.015739	0.368116	2.96192	0.124283	20	26.8151	24	24	FALSE
P15170	GSPT1	0.0728004	0.111021	-0.165001	-1.89386	0.0871245	20	23.7956	21.9946	22	FALSE
P15328	FOLR1	0.963035	0.968992	0.0122118	0.0469297	0.260215	20	28.0915	24	24	FALSE
P15559	NQO1	3.22e-07	3.65e-06	-1.36778	-7.48341	0.182775	20	26.8928	24	24	FALSE
P15880	RPS2	0.000136819	0.000561074	-0.652957	-4.70189	0.138871	20	28.4143	24	24	FALSE
P16070	CD44	0.322096	0.399956	-0.156589	-1.01529	0.154231	20	28.0875	24	24	FALSE
P16401	H1-5	0.0123264	0.0231357	0.74885	2.75073	0.272237	20	30.191	24	24	FALSE
P16402	H1-3	0.000147456	0.000594698	1.63999	4.66963	0.351204	20	24.9178	20.1559	20	FALSE
P16403	H1-2	9.71e-05	0.000428469	1.39278	4.85024	0.287157	20	29.1286	24	24	FALSE
P17096	HMGA1	4.57e-07	4.85e-06	3.14165	7.30855	0.429859	20	23.0666	22.1592	22	TRUE
P17844	DDX5	0.890123	0.915367	-0.0188814	-0.139919	0.134945	20	27.4831	24	24	FALSE
P17980	PSMC3	9.87e-06	6.6e-05	-1.05952	-5.85965	0.180816	20	23.5213	24	24	FALSE
P17987	TCP1	4.22e-05	0.000210378	-0.644492	-5.21254	0.123643	20	25.4591	24	24	FALSE
P18077	RPL35A	0.0546126	0.0856944	-0.511846	-2.04153	0.250717	20	24.8564	24	24	FALSE
P18124	RPL7	0.464654	0.543686	0.0963827	0.745479	0.12929	20	27.3578	24	24	FALSE
P18583	SON	0.118286	0.169277	0.379093	1.63219	0.23226	20	25.4372	24	24	FALSE
P19338	NCL	4.44e-16	5.42e-14	2.50293	23.796	0.105183	20	27.7513	24	24	TRUE
P19623	SRM	0.00426912	0.00973519	-0.836242	-3.22269	0.259485	20	25.6478	22.5398	23	FALSE
P20700	LMNB1	0.720819	0.773098	0.110626	0.362449	0.305218	20	24.6228	24	24	FALSE
P20810	CAST	0.531677	0.606211	0.236402	0.636487	0.371417	20	23.7419	22.1078	22	FALSE
P20908	COL5A1	0.112418	0.162308	0.329221	1.66047	0.19827	20	29.0712	24	24	FALSE
P21266	GSTM3	0.0154551	0.0285686	-0.848014	-2.64735	0.320325	20	26.0962	24	24	FALSE
P21333	FLNA	1.34e-08	2.43e-07	1.8364	9.16479	0.200376	20	32.418	24	24	FALSE
P21399	ACO1	0.0541382	0.085224	-0.367241	-2.04594	0.179497	20	21.3439	21.0541	21	FALSE
P21589	NT5E	0.156227	0.212958	-0.289651	-1.47333	0.196596	20	24.3307	24	24	FALSE
P21980	TGM2	0.0783444	0.11829	-0.324138	-1.85536	0.174703	20	22.2178	22.0091	22	FALSE
P22102	GART	5.99e-08	9.43e-07	-0.963505	-8.34888	0.115405	20	26.7745	24	24	FALSE
P22314	UBA1	0.126966	0.178558	-0.157856	-1.59245	0.0991281	20	26.0822	24	24	FALSE
P22392	NME2	0.0681401	0.105229	0.530968	1.92827	0.27536	20	25.6987	24	24	FALSE
P22626	HNRNPA2B1	0.000647544	0.00200001	0.52528	4.03546	0.130166	20	27.9245	24	24	FALSE
P23246	SFPQ	9.38e-08	1.35e-06	1.02163	8.11295	0.125926	20	28.1799	24	24	FALSE
P23396	RPS3	0.000122369	0.000528461	-0.837803	-4.75005	0.176378	20	28.5618	24	24	FALSE
P23526	AHCY	0.700742	0.754884	0.108495	0.389885	0.278273	20	26.0371	24	24	FALSE
P23528	CFL1	3.02e-05	0.000158573	-0.876059	-5.35994	0.163446	20	27.3777	24	24	FALSE
P23919	DTYMK	0.0774186	0.11733	-0.267301	-1.86162	0.143585	20	24.8657	20.9147	21	FALSE
P23921	RRM1	8.82e-05	0.00039836	-1.25373	-4.89188	0.256288	20	26.0317	24	24	FALSE
P24666	ACP1	0.000277341	0.000995165	-0.641932	-4.39826	0.145951	20	23.1	14.3407	15	FALSE
P25205	MCM3	0.945625	0.959387	-0.0179508	-0.0690631	0.259918	20	24.4018	24	24	FALSE
P25398	RPS12	0.00834195	0.0166071	-0.342281	-2.92666	0.116953	20	26.4377	24	24	FALSE
P25705	ATP5F1A	0.0245837	0.0429994	-0.291093	-2.43106	0.119739	20	28.1817	24	24	FALSE
P25786	PSMA1	0.636478	0.701885	0.263089	0.479939	0.548172	20	23.4022	9.89952	13	FALSE
P25787	PSMA2	0.0431166	0.0706071	1.17472	2.15969	0.543929	20	22.8411	24	24	FALSE
P26038	MSN	0.00503227	0.0110026	0.98265	3.15057	0.311896	20	24.9962	24	24	FALSE
P26373	RPL13	0.0456457	0.0735152	-0.298551	-2.13144	0.14007	20	27.5461	24	24	FALSE
P26599	PTBP1	0.00464712	0.0103552	0.857068	3.18553	0.26905	20	24.1597	24	24	FALSE
P26639	TARS1	3.56e-09	7.54e-08	-0.706627	-9.93073	0.0711556	20	26.5693	24	24	FALSE
P26640	VARS	3.16e-05	0.000162483	-0.643943	-5.33981	0.120593	20	24.6858	24	24	FALSE
P26641	EEF1G	0.00505035	0.0110026	-0.263427	-3.149	0.0836542	20	27.0312	24	24	FALSE
P27105	STOM	0.802265	0.843762	-0.048395	-0.253768	0.190706	20	28.7646	24	24	FALSE
P27348	YWHAQ	0.0276893	0.0477469	-0.38216	-2.37458	0.160938	20	22.9041	13.7482	14	FALSE
P27635	RPL10	0.000598493	0.00188429	-0.475413	-4.06914	0.116834	20	28.133	24	24	FALSE
P27695	APEX1	1.87e-09	4.56e-08	4.40686	10.3163	0.427175	20	22.9855	24	24	TRUE
P27708	CAD	9.03e-07	8.64e-06	-0.660521	-6.97628	0.094681	20	27.5073	24	24	FALSE
P27816	MAP4	0.00590933	0.01243	0.916751	3.0798	0.297666	20	27.493	24	24	FALSE
P28066	PSMA5	0.958667	0.96659	0.0199321	0.0524793	0.379809	20	25.0036	24	24	FALSE
P28072	PSMB6	0.586493	0.654939	0.178298	0.55285	0.322507	20	22.5789	16.2358	16	FALSE
P28074	PSMB5	0.157328	0.213861	0.712089	1.46922	0.484671	20	21.3853	13.239	12	FALSE
P29401	TKT	2.62e-06	2.13e-05	1.3485	6.47019	0.208417	20	30.0226	24	24	FALSE
P30044	PRDX5	0.183722	0.244295	-0.37991	-1.37703	0.275891	20	24.5885	24	24	FALSE
P30048	PRDX3	0.119966	0.17068	-0.298295	-1.62431	0.183644	20	24.0318	20.4676	21	FALSE
P30050	RPL12	0.0122143	0.0230138	-0.642813	-2.75489	0.233336	20	23.73	13.9098	15	FALSE
P30084	ECHS1	0.00713563	0.014755	-0.901491	-2.99626	0.300872	20	24.2926	24	24	FALSE
P30837	ALDH1B1	0.0010912	0.00313238	-1.01724	-3.81213	0.266843	20	25.3765	24	24	FALSE
P30838	ALDH3A1	0.140079	0.195275	-0.430394	-1.53653	0.280109	20	24.61	21.7933	22	FALSE
P30876	POLR2B	2.11e-09	4.9e-08	2.61735	10.2432	0.255522	20	24.2596	22.9266	23	TRUE
P31040	SDHA	0.23256	0.301033	-0.146297	-1.23112	0.118832	20	26.3806	24	24	FALSE
P31153	MAT2A	4.32e-05	0.000213073	-0.90909	-5.20251	0.174741	20	25.8926	24	24	FALSE
P31327	CPS1	0.0115941	0.0220153	-0.210197	-2.77853	0.0756503	20	29.5794	24	24	FALSE
P31689	DNAJA1	0.00340176	0.00817763	-0.692513	-3.3218	0.208475	20	25.1716	24	24	FALSE
P31939	ATIC	0.068017	0.105229	-0.382938	-1.9292	0.198495	20	23.0774	24	24	FALSE
P31942	HNRNPH3	0.00060288	0.00188593	-0.978667	-4.06602	0.240694	20	25.2726	24	24	FALSE
P31943	HNRNPH1	0.0079202	0.0161044	-0.472722	-2.94982	0.160254	20	28.6745	24	24	FALSE
P32969	RPL9	0.000536822	0.00175818	-0.811545	-4.11564	0.197185	20	25.6873	24	24	FALSE
P33176	KIF5B	0.0504623	0.0804759	-0.262817	-2.08135	0.126272	20	21.7129	22.0062	22	FALSE
P33991	MCM4	8.93e-09	1.74e-07	1.76043	9.39545	0.18737	20	25.4127	24	24	FALSE
P33992	MCM5	4.05e-05	0.000203597	-0.556769	-5.23142	0.106428	20	24.3244	24	24	FALSE
P33993	MCM7	1.87e-05	0.000107236	-0.638675	-5.57328	0.114596	20	27.2664	24	24	FALSE
P34896	SHMT1	0.645005	0.705745	0.184334	0.467772	0.394067	20	23.4749	10.1895	11	FALSE
P34897	SHMT2	0.0785371	0.11829	-0.240724	-1.85407	0.129835	20	28.5991	24	24	FALSE
P35579	MYH9	0.0083716	0.0166071	0.866851	2.92507	0.296352	20	31.4545	24	24	FALSE
P35637	FUS	0.0262382	0.0455666	1.41984	2.40019	0.591551	20	22.9741	8.68009	11	FALSE
P35658	NUP214	0.0490857	0.0787954	0.903385	2.09521	0.431168	20	22.6714	15.4496	15	FALSE
P35659	DEK	1.58e-12	7.7e-11	5.79941	15.3463	0.377903	20	22.8178	24	24	TRUE
P35998	PSMC2	1.94e-08	3.38e-07	-1.10238	-8.95918	0.123045	20	24.4758	24	24	FALSE
P36578	RPL4	3.86e-07	4.28e-06	0.637993	7.39296	0.0862974	20	28.5082	24	24	FALSE
P36776	LONP1	0.00489384	0.0108063	-0.503486	-3.16283	0.159189	20	24.7774	24	24	FALSE
P37802	TAGLN2	0.0164246	0.0302461	-0.375942	-2.61934	0.143526	20	25.0431	21.955	22	FALSE
P38159	RBMX	6.72e-07	6.56e-06	2.08347	7.1196	0.292639	20	23.4939	24	24	TRUE
P38606	ATP6V1A	0.00207557	0.00544558	-0.817889	-3.53581	0.231316	20	24.9543	24	24	FALSE
P38646	HSPA9	0.00458171	0.0102563	-0.712815	-3.19175	0.223331	20	30.3325	24	24	FALSE
P38919	EIF4A3	0.0145531	0.0270035	-0.575916	-2.67495	0.2153	20	25.4506	24	24	FALSE
P39023	RPL3	0.246742	0.316037	0.0818283	1.19323	0.0685772	20	27.9725	24	24	FALSE
P39748	FEN1	0.933197	0.950731	-0.0176271	-0.0848842	0.207661	20	25.2051	24	24	FALSE
P40227	CCT6A	0.0384294	0.0633565	-0.71414	-2.21629	0.322223	20	25.7108	24	24	FALSE
P40429	RPL13A	0.20905	0.273503	-0.183042	-1.29802	0.141016	20	26.5837	24	24	FALSE
P40926	MDH2	0.0235879	0.041406	0.582342	2.45059	0.237634	20	24.6193	24	24	FALSE
P40939	HADHA	0.0500625	0.0801	-0.380309	-2.08534	0.182373	20	26.6158	24	24	FALSE
P41250	GARS1	0.00745776	0.0153561	-0.648812	-2.97663	0.217969	20	23.0092	20.03	20	FALSE
P41252	IARS1	3.13e-05	0.000162483	-0.800448	-5.34442	0.149773	20	23.8341	24	24	FALSE
P42224	STAT1	3.4e-06	2.68e-05	-0.819772	-6.34745	0.12915	20	24.3934	22.639	23	FALSE
P42330	AKR1C3	0.00058573	0.00188073	-0.808875	-4.07836	0.198333	20	26.0198	24	24	FALSE
P42677	RPS27	0.000524189	0.00172841	-0.633622	-4.12583	0.153575	20	26.7681	24	24	FALSE
P42704	LRPPRC	0.630857	0.699678	-0.0606849	-0.487999	0.124355	20	28.8409	24	24	FALSE
P42766	RPL35	7.38e-06	5.3e-05	1.43662	5.9916	0.239773	20	23.7689	17.2516	17	FALSE
P42771	CDKN2A	0.00257258	0.00647122	-0.911743	-3.44305	0.264807	20	24.4114	22.8283	23	FALSE
P43243	MATR3	0.0752437	0.114389	-0.187996	-1.87659	0.10018	20	27.7266	24	24	FALSE
P43686	PSMC4	0.519784	0.596795	-0.146776	-0.655232	0.224006	20	23.3512	24	24	FALSE
P46013	MKI67	1.19e-06	1.09e-05	3.57294	6.84509	0.521971	20	24.321	24	24	TRUE
P46776	RPL27A	0.332572	0.409836	0.242965	0.993002	0.244677	20	26.2963	24	24	FALSE
P46777	RPL5	0.00261988	0.00655642	-0.432624	-3.43517	0.12594	20	26.4949	24	24	FALSE
P46778	RPL21	0.552212	0.622909	0.0874812	0.604648	0.144681	20	26.8807	24	24	FALSE
P46779	RPL28	0.861271	0.888584	-0.0286454	-0.177022	0.161818	20	26.7063	24	24	FALSE
P46781	RPS9	0.00248323	0.00627883	-0.666181	-3.45835	0.19263	20	27.9258	24	24	FALSE
P46782	RPS5	0.00024517	0.000899572	-0.807953	-4.45112	0.181517	20	27.3214	24	24	FALSE
P46821	MAP1B	0.18487	0.245154	0.376566	1.37327	0.274212	20	27.8323	24	24	FALSE
P46940	IQGAP1	0.147579	0.204443	0.342085	1.50647	0.227077	20	25.7195	24	24	FALSE
P47914	RPL29	0.0720118	0.110162	0.357271	1.89954	0.188083	20	27.7076	24	24	FALSE
P48047	ATP5PO	0.150715	0.20718	0.207615	1.49427	0.138941	20	24.0815	21.9742	22	FALSE
P49207	RPL34	0.719017	0.772864	-0.0323117	-0.364899	0.0885497	20	24.5943	24	24	FALSE
P49327	FASN	0.95528	0.96659	-0.0100249	-0.0567845	0.176543	20	28.6858	24	24	FALSE
P49368	CCT3	4.69e-06	3.63e-05	-0.930769	-6.19893	0.15015	20	26.65	24	24	FALSE
P49411	TUFM	0.00160916	0.00438698	-0.707089	-3.64542	0.193966	20	29.104	24	24	FALSE
P49721	PSMB2	0.045525	0.0735152	0.79578	2.13276	0.373123	20	22.0214	16.391	16	FALSE
P49736	MCM2	0.00762268	0.0156297	-0.3715	-2.96689	0.125215	20	24.3184	24	24	FALSE
P49748	ACADVL	0.0592295	0.092641	-0.348583	-2.00031	0.174264	20	25.6907	24	24	FALSE
P49792	RANBP2	9.82e-06	6.6e-05	2.23306	5.86176	0.380954	20	23.8245	24	24	TRUE
P50213	IDH3A	0.224788	0.292524	-0.353675	-1.25264	0.282344	20	24.2069	22.9671	23	FALSE
P50914	RPL14	0.339878	0.416735	0.163925	0.977749	0.167656	20	27.4891	24	24	FALSE
P50990	CCT8	0.000201919	0.000769817	-0.732459	-4.53442	0.161533	20	24.4668	24	24	FALSE
P50991	CCT4	0.00236158	0.00606553	-0.765357	-3.48007	0.219926	20	24.1813	24	24	FALSE
P51610	HCFC1	0.00196159	0.00517434	0.922986	3.56017	0.259253	20	23.7458	24	24	FALSE
P51648	ALDH3A2	0.0033215	0.00806414	-0.560466	-3.33219	0.168198	20	24.7991	22.9782	23	FALSE
P51991	HNRNPA3	0.0440978	0.0717324	0.346614	2.14856	0.161324	20	24.8863	22.7982	23	FALSE
P52272	HNRNPM	0.00396378	0.00934457	-0.321191	-3.25513	0.098672	20	28.3212	24	24	FALSE
P52292	KPNA2	9.75e-05	0.000428469	-0.781449	-4.84844	0.161175	20	26.0703	24	24	FALSE
P52597	HNRNPF	0.310929	0.388064	-0.121334	-1.03961	0.116712	20	25.9968	21.9445	22	FALSE
P52701	MSH6	0.777601	0.824933	-0.0459053	-0.286289	0.160346	20	21.5479	20.1039	20	FALSE
P52895	AKR1C2	0.000819499	0.00244717	-0.994572	-3.93473	0.252768	20	29.2497	24	24	FALSE
P53396	ACLY	0.217571	0.28389	-0.12139	-1.27313	0.0953475	20	27.1305	24	24	FALSE
P53999	SUB1	1.72e-05	0.000102698	1.89883	5.61084	0.338422	20	23.0877	21.9376	22	FALSE
P54289	CACNA2D1	0.0113391	0.0217	-0.653651	-2.7886	0.234401	20	28.8893	24	24	FALSE
P54886	ALDH18A1	0.00112239	0.00320307	-0.767667	-3.80005	0.202015	20	26.4089	24	24	FALSE
P55060	CSE1L	0.54656	0.620282	-0.180833	-0.613346	0.29483	20	27.5517	24	24	FALSE
P55072	VCP	0.00679093	0.014102	0.76859	3.01825	0.254648	20	23.3884	24	24	FALSE
P55265	ADAR	0.821553	0.856662	0.0249294	0.228533	0.109084	20	23.8506	20.9699	21	FALSE
P55809	OXCT1	0.27017	0.342515	-0.155036	-1.13409	0.136706	20	25.4869	24	24	FALSE
P55884	EIF3B	0.607986	0.677391	-0.0520833	-0.521149	0.0999395	20	24.9785	24	24	FALSE
P56192	MARS	0.00225391	0.00581963	-0.410267	-3.50023	0.117211	20	24.0116	22.932	23	FALSE
P56537	EIF6	0.625454	0.695266	-0.343325	-0.495779	0.692495	20	22.1157	18.786	18	FALSE
P58107	EPPK1	0.580071	0.650747	0.0996422	0.562433	0.177163	20	29.161	24	24	FALSE
P60174	TPI1	0.125325	0.176759	0.488244	1.59978	0.305193	20	23.4966	22.7779	23	FALSE
P60660	MYL6	0.000855296	0.0025296	-1.16095	-3.91643	0.29643	20	24.4403	24	24	FALSE
P60842	EIF4A1	7.19e-06	5.29e-05	-0.910556	-6.00355	0.15167	20	29.9037	24	24	FALSE
P60866	RPS20	0.00106224	0.00306731	-1.01146	-3.82365	0.264528	20	27.2068	24	24	FALSE
P60981	DSTN	0.000259809	0.000939161	-1.10297	-4.42625	0.249189	20	25.0971	22.9667	23	FALSE
P61026	RAB10	0.000241461	0.000893021	-0.766147	-4.45766	0.171872	20	23.6277	22.9956	23	FALSE
P61221	ABCE1	0.140454	0.195275	-0.197655	-1.53499	0.128766	20	22.5126	20.998	21	FALSE
P61224	RAP1B	0.00278316	0.00689433	-0.820627	-3.40897	0.240726	20	24.1928	24	24	FALSE
P61247	RPS3A	0.00324035	0.00794617	-0.512809	-3.34295	0.1534	20	27.8811	24	24	FALSE
P61254	RPL26	0.636112	0.701885	0.0693758	0.480463	0.144394	20	25.0843	24	24	FALSE
P61313	RPL15	0.0832108	0.123801	0.278892	1.82349	0.152944	20	26.1434	24	24	FALSE
P61956	SUMO2	4.38e-09	8.91e-08	1.52918	9.80781	0.155914	20	25.1867	24	24	FALSE
P61978	HNRNPK	0.0332039	0.0560675	-0.389499	-2.28738	0.170282	20	27.743	24	24	FALSE
P62081	RPS7	0.036842	0.061086	0.700951	2.2369	0.313358	20	24.6075	24	24	FALSE
P62140	PPP1CB	0.013564	0.0252642	-0.634086	-2.70715	0.234226	20	25.0218	24	24	FALSE
P62241	RPS8	0.677533	0.736383	0.0583329	0.421991	0.138232	20	27.0443	24	24	FALSE
P62244	RPS15A	0.00177577	0.0047877	-0.942286	-3.60304	0.261525	20	26.5577	24	24	FALSE
P62249	RPS16	0.000510159	0.00171695	-0.85891	-4.13743	0.207595	20	27.3196	24	24	FALSE
P62263	RPS14	0.0198852	0.0356765	-0.596875	-2.53066	0.235857	20	26.1018	24	24	FALSE
P62266	RPS23	0.6386	0.701885	0.0553001	0.476904	0.115957	20	25.9663	24	24	FALSE
P62269	RPS18	0.0358613	0.0597281	-0.324071	-2.25004	0.144029	20	24.4769	24	24	FALSE
P62280	RPS11	0.00422743	0.00973519	-0.443441	-3.22699	0.137416	20	28.3859	24	24	FALSE
P62333	PSMC6	1.39e-07	1.83e-06	-0.815031	-7.91051	0.103031	20	25.0949	24	24	FALSE
P62424	RPL7A	0.0508576	0.0805795	0.364684	2.07743	0.175545	20	26.8791	24	24	FALSE
P62701	RPS4X	5.04e-05	0.000234414	-0.964112	-5.13496	0.187755	20	28.8437	24	24	FALSE
P62750	RPL23A	2.35e-07	2.87e-06	1.50454	7.64051	0.196916	20	23.7263	24	24	FALSE
P62753	RPS6	0.328167	0.406461	0.118074	1.00231	0.117802	20	26.5598	24	24	FALSE
P62805	H4C1	7.11e-14	5.78e-12	4.03793	18.1124	0.222937	20	28.2462	24	24	TRUE
P62826	RAN	0.00394746	0.00934457	-0.493475	-3.25694	0.151515	20	27.1884	24	24	FALSE
P62829	RPL23	0.00907571	0.0177869	-0.602832	-2.88892	0.208671	20	26.7019	24	24	FALSE
P62851	RPS25	0.839051	0.871185	-0.0649045	-0.20577	0.315423	20	25.0662	24	24	FALSE
P62854	RPS26	0.275423	0.347303	0.253889	1.12135	0.226413	20	25.1385	22.9119	23	FALSE
P62879	GNB2	0.557842	0.627251	-0.107949	-0.596028	0.181114	20	23.1017	21.9026	22	FALSE
P62906	RPL10A	0.000190695	0.000744472	-0.835515	-4.55899	0.183267	20	25.9949	24	24	FALSE
P62910	RPL32	0.0796719	0.119263	0.328666	1.8465	0.177994	20	25.4235	24	24	FALSE
P62913	RPL11	0.00214476	0.00559703	-0.65688	-3.52166	0.186526	20	28.3094	24	24	FALSE
P62917	RPL8	0.0444824	0.0721176	-0.271856	-2.14425	0.126784	20	26.8147	24	24	FALSE
P62937	PPIA	7.3e-05	0.000336095	-1.1085	-4.97377	0.22287	20	28.6602	24	24	FALSE
P62979	RPS27A	0.149742	0.206424	-0.236969	-1.49803	0.158187	20	29.2301	24	24	FALSE
P63241	EIF5A	0.000373119	0.00130059	-0.857576	-4.27123	0.200779	20	27.2236	24	24	FALSE
P63244	RACK1	0.0104888	0.0202314	-0.78064	-2.82383	0.276447	20	27.8497	24	24	FALSE
P63261	ACTG1	0.485865	0.563188	-0.0991763	-0.710059	0.139673	20	33.7284	24	24	FALSE
P68133	ACTA1	0.104329	0.151977	0.44701	1.70159	0.262702	20	26.5244	24	24	FALSE
P68363	TUBA1B	0.000477895	0.00162779	-0.720593	-4.16536	0.172996	20	31.9399	24	24	FALSE
P68366	TUBA4A	0.00153509	0.00423235	-0.7226	-3.66568	0.197126	20	28.0316	24	24	FALSE
P68371	TUBB4B	0.000129272	0.000543834	-0.718888	-4.72637	0.152102	20	31.8326	24	24	FALSE
P68431	H3C1	2.91e-13	1.58e-11	3.93292	16.8057	0.234023	20	28.2994	24	24	TRUE
P78371	CCT2	0.160846	0.218036	-0.285587	-1.45624	0.196112	20	25.0742	24	24	FALSE
P78527	PRKDC	0.451097	0.531727	0.113271	0.768627	0.147368	20	29.6871	24	24	FALSE
P80723	BASP1	0.00101697	0.00295405	0.745374	3.84231	0.193991	20	25.2947	24	24	FALSE
P83731	RPL24	0.0998108	0.146269	0.324525	1.72575	0.188049	20	25.0888	24	24	FALSE
P84098	RPL19	1.1e-05	7.05e-05	0.692303	5.8115	0.119127	20	26.3411	24	24	FALSE
P84103	SRSF3	7.75e-05	0.000353372	0.797783	4.94791	0.161236	20	24.3848	24	24	FALSE
Q00341	HDLBP	0.0706006	0.108685	0.215678	1.90985	0.112929	20	24.6083	24	24	FALSE
Q00610	CLTC	0.191784	0.253496	0.262599	1.351	0.194375	20	27.636	24	24	FALSE
Q00839	HNRNPU	0.000172212	0.000683248	0.359236	4.60282	0.0780469	20	29.9674	24	24	FALSE
Q01082	SPTBN1	1.24e-06	1.12e-05	2.05461	6.82513	0.301035	20	26.7167	24	24	TRUE
Q01813	PFKP	8.42e-06	5.87e-05	-1.17741	-5.93175	0.198493	20	26.7531	24	24	FALSE
Q02218	OGDH	0.0835119	0.123872	0.304237	1.82157	0.167018	20	22.9594	24	24	FALSE
Q02241	KIF23	0.462563	0.543686	0.203693	0.749022	0.271945	20	25.4921	22.902	23	FALSE
Q02388	COL7A1	0.171735	0.230238	0.327498	1.41748	0.231043	20	27.6298	24	24	FALSE
Q02539	H1-1	0.000517995	0.0017196	2.05829	4.13091	0.498265	20	23.5816	19.0005	18	TRUE
Q02543	RPL18A	0.0214491	0.0381467	-0.488532	-2.49527	0.195784	20	28.151	24	24	FALSE
Q02878	RPL6	1.06e-06	9.94e-06	0.896846	6.89932	0.129991	20	27.1706	24	24	FALSE
Q02952	AKAP12	0.16794	0.226395	1.12076	1.43075	0.783336	20	21.1834	13.488	11	FALSE
Q03135	CAV1	0.120559	0.171025	-0.373251	-1.62155	0.230181	20	29.0269	24	24	FALSE
Q04828	AKR1C1	0.000480331	0.00162779	-0.777224	-4.16319	0.18669	20	25.0923	24	24	FALSE
Q04837	SSBP1	0.774325	0.823248	-0.100348	-0.290632	0.345276	20	26.7319	24	24	FALSE
Q05519	SRSF11	0.000769317	0.00234642	1.27061	3.96176	0.320719	20	24.0949	21.5947	22	FALSE
Q06830	PRDX1	0.0191104	0.0346687	-0.37972	-2.54918	0.148958	20	28.1554	24	24	FALSE
Q07020	RPL18	0.0197947	0.0356451	-0.49144	-2.53279	0.194031	20	28.0066	24	24	FALSE
Q08211	DHX9	2.88e-10	7.39e-09	1.18846	11.4988	0.103356	20	27.2242	24	24	FALSE
Q08379	GOLGA2	0.442642	0.523025	-0.0853677	-0.783276	0.108988	20	22.1678	22.003	22	FALSE
Q08380	LGALS3BP	0.00223316	0.00579671	0.670973	3.50423	0.191475	20	23.4058	18.9549	19	FALSE
Q08J23	NSUN2	0.00805285	0.0163062	-0.448095	-2.94241	0.152288	20	27.4201	24	24	FALSE
Q09666	AHNAK	1.77e-05	0.000102777	1.43253	5.5975	0.255922	20	31.3523	24	24	FALSE
Q10589	BST2	0.000124029	0.000530931	-0.961746	-4.74423	0.202719	20	27.5913	24	24	FALSE
Q12769	NUP160	0.641421	0.703401	0.0866206	0.472877	0.183178	20	21.5363	15.1751	15	FALSE
Q12906	ILF3	4.58e-08	7.45e-07	2.93238	8.49196	0.345312	20	23.7016	20.4222	21	TRUE
Q12931	TRAP1	0.0215748	0.0381467	-0.452286	-2.49253	0.181457	20	24.6275	21.1938	22	FALSE
Q13045	FLII	0.0397397	0.0652962	-0.284436	-2.19986	0.129297	20	21.4129	21.0117	21	FALSE
Q13057	COASY	0.00503187	0.0110026	-0.361508	-3.15061	0.114742	20	21.7697	20.0359	20	FALSE
Q13148	TARDBP	0.435629	0.517539	0.14469	0.79556	0.181872	20	26.0139	24	24	FALSE
Q13151	HNRNPA0	1.39e-05	8.47e-05	1.42448	5.70604	0.249645	20	22.6975	23.0149	23	FALSE
Q13162	PRDX4	0.176382	0.235448	0.535724	1.40154	0.382241	20	23.0732	11.7986	12	FALSE
Q13263	TRIM28	0.843537	0.873983	-0.0770924	-0.199952	0.385554	20	24.4426	24	24	FALSE
Q13310	PABPC4	5.37e-07	5.58e-06	-0.688967	-7.22926	0.0953026	20	27.3606	24	24	FALSE
Q13418	ILK	0.00269805	0.00671758	-0.656934	-3.42243	0.191949	20	24.2439	22.9818	23	FALSE
Q13428	TCOF1	0.00815037	0.0164355	0.395015	2.93704	0.134495	20	27.315	24	24	FALSE
Q13501	SQSTM1	0.000308742	0.00109178	-0.54584	-4.35231	0.125414	20	24.5064	20.9527	21	FALSE
Q13813	SPTAN1	4.65e-05	0.000222032	1.922	5.17076	0.371705	20	25.0515	24	24	FALSE
Q14103	HNRNPD	8.88e-16	8.67e-14	1.97312	22.8213	0.0864598	20	23.8124	24	24	FALSE
Q14152	EIF3A	0.0172867	0.0317139	0.891649	2.59571	0.343509	20	22.3821	20.8108	21	FALSE
Q14157	UBAP2L	8.05e-06	5.69e-05	2.22863	5.95226	0.374417	20	21.1974	24	24	TRUE
Q14166	TTLL12	4.63e-05	0.000222032	-1.04572	-5.17276	0.202159	20	25.0121	24	24	FALSE
Q14204	DYNC1H1	0.682233	0.738203	0.117453	0.415455	0.28271	20	28.0122	24	24	FALSE
Q14315	FLNC	9.23e-05	0.000413429	1.06558	4.87179	0.218724	20	26.1245	24	24	FALSE
Q14498	RBM39	0.00168882	0.00457858	0.868324	3.62464	0.239561	20	24.6706	24	24	FALSE
Q14566	MCM6	0.192884	0.253713	-0.293031	-1.34751	0.217461	20	23.3198	24	24	FALSE
Q14669	TRIP12	4.05e-07	4.39e-06	2.31033	7.36928	0.313508	20	21.7135	17.476	17	TRUE
Q14676	MDC1	0.00144769	0.00403699	1.15117	3.69086	0.311896	20	21.7481	10.3681	10	FALSE
Q14697	GANAB	0.585781	0.654939	-0.165979	-0.55391	0.299651	20	23.0951	21.9258	22	FALSE
Q14789	GOLGB1	0.033807	0.056889	0.640304	2.27867	0.280999	20	21.9394	13.4882	13	FALSE
Q14839	CHD4	4.5e-05	0.000219471	1.86715	5.18514	0.360096	20	23.5123	24	24	FALSE
Q14974	KPNB1	0.338638	0.41626	-0.140571	-0.980322	0.143393	20	25.7892	24	24	FALSE
Q14980	NUMA1	2.49e-09	5.53e-08	2.51464	10.142	0.247943	20	25.1873	24	24	TRUE
Q15058	KIF14	0.409001	0.491607	0.326821	0.84336	0.387522	20	25.9084	20.5119	22	FALSE
Q15149	PLEC	0.00406512	0.0095113	0.852231	3.24411	0.262701	20	31.5477	24	24	FALSE
Q15233	NONO	0.00187349	0.00499598	0.483599	3.57997	0.135085	20	27.6878	24	24	FALSE
Q15365	PCBP1	1.99e-05	0.000111346	-0.951703	-5.54617	0.171596	20	28.4299	24	24	FALSE
Q15366	PCBP2	2.73e-05	0.000146266	-0.849242	-5.40523	0.157115	20	27.4097	24	24	FALSE
Q15392	DHCR24	0.153091	0.209268	-0.291878	-1.48517	0.196529	20	21.3455	19.0993	19	FALSE
Q15428	SF3A2	0.00823536	0.0165385	1.63779	2.9324	0.558516	20	23.087	20.7582	20	FALSE
Q15582	TGFBI	0.890982	0.915367	-0.0266536	-0.138819	0.192003	20	26.334	24	24	FALSE
Q15645	TRIP13	0.000114107	0.00049718	-1.26072	-4.78024	0.263735	20	25.9272	24	24	FALSE
Q15717	ELAVL1	0.428386	0.512383	-0.260629	-0.808375	0.322411	20	22.8737	18.5442	19	FALSE
Q16555	DPYSL2	0.000135206	0.000561074	1.42011	4.70701	0.301701	20	24.2269	22.9421	23	FALSE
Q16658	FSCN1	6.66e-06	5e-05	-0.878493	-6.03853	0.145481	20	26.9807	24	24	FALSE
Q16881	TXNRD1	1.45e-06	1.28e-05	1.35111	6.74962	0.200175	20	25.7824	24	24	FALSE
Q3KQU3	MAP7D1	0.00445495	0.0100649	1.36876	3.20404	0.4272	20	21.6257	15.0339	14	FALSE
Q3ZCM7	TUBB8	0.369969	0.449117	-0.532864	-0.917195	0.580972	20	24.8745	12.7667	16	FALSE
Q5JTH9	RRP12	0.0599215	0.0934239	0.86922	1.99438	0.435834	20	22.0913	23.1488	23	FALSE
Q5SSJ5	HP1BP3	2.78e-13	1.58e-11	4.35862	16.8454	0.258742	20	24.2952	24	24	TRUE
Q5T4S7	UBR4	0.00996007	0.0192878	1.1582	2.84714	0.406794	20	21.9224	20.2396	20	FALSE
Q5VTE0	EEF1A1P5	0.000822411	0.00244717	-0.64278	-3.93321	0.163424	20	31.7897	24	24	FALSE
Q63HN8	RNF213	0.0788163	0.118346	0.332637	1.8522	0.179591	20	22.792	24	24	FALSE
Q6P2Q9	PRPF8	0.011954	0.0226107	1.03311	2.76467	0.373682	20	22.7366	24	24	FALSE
Q6PKG0	LARP1	0.00625557	0.0131018	1.76122	3.05463	0.576574	20	21.6656	20.3491	20	FALSE
Q6UB35	MTHFD1L	0.663898	0.724793	-0.0945008	-0.441063	0.214257	20	23.8673	24	24	FALSE
Q71UI9	H2AFV	5.61e-11	1.52e-09	7.7441	12.6127	0.613993	20	21.7613	18.6955	18	TRUE
Q7KZF4	SND1	1.24e-05	7.85e-05	-0.533428	-5.75726	0.092653	20	27.3229	24	24	FALSE
Q7L014	DDX46	3.17e-08	5.33e-07	0.969893	8.691	0.111597	20	24.5031	24	24	FALSE
Q7L1Q6	BZW1	0.000193301	0.000748659	-0.979748	-4.55316	0.21518	20	24.9795	22.9694	23	FALSE
Q7L2E3	DHX30	1.21e-11	4.53e-10	2.42994	13.7347	0.17692	20	24.3298	24	24	TRUE
Q7Z6Z7	HUWE1	0.389359	0.470315	0.512531	0.879909	0.582482	20	22.9958	24	24	FALSE
Q86U38	NOP9	0.819429	0.856277	0.0450586	0.231304	0.194803	20	21.9658	24	24	FALSE
Q86UP2	KTN1	0.000249125	0.000907262	2.44148	4.44426	0.549357	20	21.9384	23.1933	23	TRUE
Q8IVF2	AHNAK2	0.00346876	0.00829782	1.32547	3.31331	0.400045	20	24.6634	24	24	FALSE
Q8IY81	FTSJ3	7.99e-08	1.22e-06	1.76351	8.19701	0.215141	20	22.434	22.03	22	FALSE
Q8IYB3	SRRM1	0.0435657	0.0711038	0.334993	2.15457	0.15548	20	22.8191	24	24	FALSE
Q8N1G4	LRRC47	0.000588235	0.00188073	-0.712195	-4.07654	0.174706	20	22.4094	22.0095	22	FALSE
Q8N726	CDKN2A	0.243043	0.312862	-0.339646	-1.20295	0.282343	20	24.7329	19.8643	21	FALSE
Q8N8S7	ENAH	0.011398	0.0217274	0.828429	2.78626	0.297327	20	22.1286	15.4407	15	FALSE
Q8N9Q2	SREK1IP1	0.637266	0.701885	-0.066068	-0.478811	0.137983	20	24.5322	18.9274	20	FALSE
Q8NC51	SERBP1	0.00241873	0.00617979	0.739301	3.46973	0.213071	20	22.8107	21.9929	22	FALSE
Q8NF37	LPCAT1	0.91433	0.935415	-0.0303194	-0.108947	0.278294	20	22.6991	23.0064	23	FALSE
Q8NFC6	BOD1L1	0.0274951	0.0475802	0.60659	2.37793	0.255092	20	21.319	12.4369	12	FALSE
Q8TEX9	IPO4	0.0349835	0.0586666	-0.554027	-2.26208	0.244919	20	24.3062	24	24	FALSE
Q8WX93	PALLD	0.103276	0.150894	0.308681	1.70714	0.180818	20	24.0098	22.5333	23	FALSE
Q8WYP5	AHCTF1	2.36e-06	1.96e-05	2.64043	6.51767	0.405118	20	23.0656	16.0158	16	TRUE
Q92522	H1FX	2.05e-06	1.73e-05	3.06093	6.58422	0.464889	20	21.2558	15.1259	14	TRUE
Q92598	HSPH1	1.74e-06	1.52e-05	-0.996609	-6.66164	0.149604	20	25.4283	24	24	FALSE
Q92616	GCN1	0.549815	0.622528	-0.0933966	-0.608332	0.153529	20	27.0061	24	24	FALSE
Q92621	NUP205	0.500621	0.576186	0.189357	0.685948	0.276051	20	22.9927	20.6131	21	FALSE
Q92878	RAD50	0.489753	0.56635	-0.113755	-0.703665	0.161661	20	22.6511	22.0036	22	FALSE
Q92973	TNPO1	4.69e-05	0.000222032	-0.797639	-5.16712	0.154368	20	26.3442	24	24	FALSE
Q93008	USP9X	0.463564	0.543686	-0.0767336	-0.747324	0.102678	20	21.2317	23.0029	23	FALSE
Q969Z0	TBRG4	0.552704	0.622909	0.0503782	0.603892	0.0834225	20	22.5167	15.9424	16	FALSE
Q96AG4	LRRC59	0.795791	0.83876	-0.124441	-0.262276	0.474467	20	22.2831	16.7221	16	FALSE
Q96I24	FUBP3	0.00455905	0.0102526	-0.46017	-3.19392	0.144077	20	24.5749	24	24	FALSE
Q96PK6	RBM14	0.1922	0.253496	0.223637	1.34968	0.165696	20	24.0074	24	24	FALSE
Q96QK1	VPS35	0.0507561	0.0805795	-0.379526	-2.07843	0.182602	20	22.2443	13.9975	14	FALSE
Q96RP9	GFM1	0.00905787	0.0177869	-0.563505	-2.8898	0.194998	20	24.3811	22.9888	23	FALSE
Q96S97	MYADM	0.000973744	0.00284543	-0.957697	-3.86091	0.24805	20	26.533	24	24	FALSE
Q96T76	MMS19	0.0292633	0.050107	0.617987	2.34816	0.26318	20	21.1759	19.2912	19	FALSE
Q99714	HSD17B10	0.0192991	0.0348814	-0.614096	-2.5446	0.241333	20	27.4122	24	24	FALSE
Q99715	COL12A1	0.0293881	0.0501448	0.838453	2.34612	0.357379	20	23.4738	20.1084	20	FALSE
Q99798	ACO2	0.903285	0.926057	-0.0258159	-0.123064	0.209777	20	24.9439	24	24	FALSE
Q99832	CCT7	0.791194	0.837532	-0.104668	-0.26833	0.39007	20	24.1773	20.8785	22	FALSE
Q99878	H2AC14	0	0	4.34807	30.0669	0.144613	20	27.422	24	24	TRUE
Q9BQE3	TUBA1C	0.00125965	0.00357389	-0.790256	-3.75058	0.210702	20	26.2463	24	24	FALSE
Q9BQG0	MYBBP1A	0.476424	0.554818	0.107543	0.72571	0.14819	20	23.9595	24	24	FALSE
Q9BSJ8	ESYT1	0.0106316	0.0204261	-0.45877	-2.81773	0.162816	20	23.1918	21.9995	22	FALSE
Q9BUF5	TUBB6	7.27e-06	5.29e-05	-1.20932	-5.99848	0.201604	20	25.9346	24	24	FALSE
Q9BV86	NTMT1	0.109254	0.158207	-0.396285	-1.67624	0.236413	20	23.8406	22.9908	23	FALSE
Q9BVP2	GNL3	0.465699	0.543686	0.196532	0.743712	0.264258	20	23.7826	21.6619	22	FALSE
Q9H0H5	RACGAP1	0.331757	0.409836	0.287286	0.994718	0.288812	20	24.7161	21.8722	22	FALSE
Q9H0U4	RAB1B	2.53e-07	3.01e-06	-1.10251	-7.60499	0.144972	20	24.0445	24	24	FALSE
Q9H4A3	WNK1	0.000409816	0.001417	0.535718	4.2311	0.126614	20	20.7972	11.1113	11	FALSE
Q9H583	HEATR1	0.298614	0.37461	0.280839	1.06716	0.263165	20	20.6378	19.1158	19	FALSE
Q9NR30	DDX21	3.27e-05	0.000166138	1.41595	5.32539	0.265887	20	25.9628	24	24	FALSE
Q9NTJ3	SMC4	0.477508	0.554818	0.119743	0.723904	0.165413	20	23.293	24	24	FALSE
Q9NU22	MDN1	0.0883828	0.130304	1.20939	1.79135	0.675128	20	21.5222	16.3337	15	FALSE
Q9NVI7	ATAD3A	0.176586	0.235448	-0.167351	-1.40084	0.119465	20	25.1583	22.9857	23	FALSE
Q9NZM1	MYOF	0.0352009	0.0588288	0.914489	2.25908	0.404807	20	21.6985	10.4618	10	FALSE
Q9NZN4	EHD2	0.0328342	0.0556358	-0.450264	-2.29279	0.196383	20	23.2852	22.999	23	FALSE
Q9P258	RCC2	5.64e-07	5.74e-06	3.03978	7.20527	0.421882	20	23.7887	24	24	TRUE
Q9P2E9	RRBP1	0.00147499	0.00408975	0.669585	3.68284	0.181812	20	29.7334	24	24	FALSE
Q9P2J5	LARS	0.133646	0.187411	-0.357557	-1.56339	0.228705	20	23.6826	22.9818	23	FALSE
Q9UBB4	ATXN10	0.00671679	0.0140077	-0.297625	-3.02312	0.0984498	20	22.335	23.001	23	FALSE
Q9UIG0	BAZ1B	2.53e-12	1.12e-10	5.11109	14.9598	0.341655	20	23.1112	24	24	TRUE
Q9UQ35	SRRM2	0.682049	0.738203	0.0673956	0.415709	0.162122	20	28.4279	24	24	FALSE
Q9Y383	LUC7L2	0.00412698	0.00959032	1.13616	3.2375	0.350938	20	24.3016	24	24	FALSE
Q9Y3I0	RTCB	0.000165542	0.000662167	-0.902182	-4.61982	0.195285	20	24.7322	22.8367	23	FALSE
Q9Y490	TLN1	0.248514	0.317474	0.243596	1.18861	0.204942	20	26.7351	24	24	FALSE
Q9Y520	PRRC2C	0.0248928	0.0433845	1.24551	2.42515	0.513581	20	24.6803	24	24	FALSE
Q9Y5B9	SUPT16H	0.000513782	0.0017173	0.469221	4.1344	0.113492	20	23.8645	16.7861	17	FALSE
Q9Y5L0	TNPO3	0.32013	0.398529	0.460625	1.01952	0.451805	20	21.0768	22.3207	22	FALSE
Q9Y5Y2	NUBP2	0.747754	0.798477	-0.193507	-0.326077	0.593441	20	22.0022	21.5416	21	FALSE
Q9Y678	COPG1	0.00159107	0.00436203	-0.587317	-3.65028	0.160896	20	23.1017	24	24	FALSE
S4R3H4	ACIN1	0.00835895	0.0166071	1.1363	2.92575	0.388378	20	21.3886	17.7764	17	FALSE
