# Supplementary material for: SPRTN patient variants cause global-genome DNA-protein crosslink repair defects
Source: Nat Commun. 2023 Jan 21;14:352. doi: 10.1038/s41467-023-35988-1 (PMC9867749; doi:10.1038/s41467-023-35988-1)
Supplement: Supplementary file 4 — Supplementary Data 2 [file 41467_2023_35988_MOESM4_ESM.xlsx]

## Sheet: Sdata2
UniprotID	FA_R1	FA_R2	FA_R3	FA_R4	FA_R5	FA_R6	FABenzCrtl_R1	FABenzCrtl_R2	FABenzCrtl_R3	FABenzCrtl_R4	FABenzCrtl_R5	FABenzCrtl_R6	Untr_R1	Untr_R2	Untr_R3	Untr_R4	Untr_R5	Untr_R6	UntrBenzCrtl_R1	UntrBenzCrtl_R2	UntrBenzCrtl_R3	UntrBenzCrtl_R4	UntrBenzCrtl_R5	UntrBenzCrtl_R6	Gene name
A0A087WTP2	NA	NA	NA	NA	NA	NA	NA	NA	NA	NA	NA	NA	NA	NA	NA	NA	NA	NA	NA	NA	NA	NA	NA	23.7956	FDPS
A0A087WYD1	NA	NA	NA	NA	NA	NA	NA	NA	NA	NA	NA	NA	NA	NA	NA	NA	NA	NA	NA	NA	NA	NA	NA	19.0804	AP2B1
A0A087WZG9	NA	NA	NA	NA	NA	NA	NA	NA	NA	NA	NA	NA	NA	NA	NA	NA	NA	NA	NA	NA	NA	NA	NA	19.9732	PEG10
A0A0A0MRY2	NA	NA	NA	NA	NA	20.2281	NA	NA	NA	NA	NA	NA	NA	NA	NA	NA	NA	NA	NA	NA	NA	NA	NA	NA	ZMYND11
A0A0A0MSJ2	NA	NA	NA	NA	NA	NA	NA	NA	NA	NA	NA	NA	NA	NA	NA	NA	NA	18.9323	NA	NA	NA	NA	NA	NA	ARAP1
A0A0A0MT49	21.6006	21.4819	21.6119	21.9159	21.5772	22.591	21.2282	21.486	21.4603	21.7268	NA	NA	21.3668	21.355	21.5516	21.3448	NA	21.4387	21.3692	21.5486	21.4278	21.3005	21.6419	21.4287	SMARCA4
A0A0C4DGW6	NA	NA	NA	NA	NA	NA	NA	NA	NA	NA	NA	NA	NA	NA	NA	NA	NA	NA	NA	NA	NA	NA	23.0628	NA	C5orf51
A0A0D9SF53	27.4958	27.5286	27.6248	27.2676	27.4504	27.4234	28.0609	27.9303	28.1409	28.1087	28.1112	27.8266	28.1193	27.8874	27.9003	27.7669	27.7718	27.8038	27.9838	28.0472	28.1087	27.9959	28.0149	28.2043	DDX3X
A0A0D9SG66	NA	NA	NA	NA	NA	NA	NA	NA	NA	NA	NA	NA	22.1795	NA	NA	NA	NA	22.3823	NA	NA	NA	NA	22.365	NA	IDH3B
A0A0G2JK11	21.7813	NA	21.7417	NA	21.8442	NA	21.7797	21.8379	21.9496	21.9693	21.9503	22.1316	21.9857	21.9158	22.0018	21.8636	21.9597	21.9804	21.7156	22.1259	21.699	21.7015	21.8021	22.0749	MICA
A0A1B0GV49	NA	NA	NA	22.5313	NA	22.6161	22.4143	23.3975	NA	22.8137	NA	NA	24.1496	22.1497	24.154	23.0937	22.793	24.1938	23.3178	23.2629	25.9533	25.1391	24.3136	25.0576	ALDH7A1
A0A1W2PPQ2	NA	NA	NA	NA	NA	NA	NA	NA	NA	NA	NA	NA	NA	NA	NA	NA	NA	NA	NA	NA	NA	NA	NA	17.8206	HLA-A
A0A1W2PQ43	21.685	21.5933	21.9167	NA	21.4304	NA	NA	NA	NA	NA	NA	NA	NA	NA	NA	NA	NA	NA	NA	NA	NA	NA	NA	NA	BCLAF1
A0A1W2PQV5	23.1302	23.6798	23.2962	23.7188	23.6178	23.4538	23.9089	24.0017	23.6265	23.8624	23.8537	23.759	NA	NA	NA	23.9052	23.5619	23.8088	24.1476	NA	NA	24.4218	24.3419	NA	HADH
A0A1W2PRD7	NA	NA	NA	23.0857	NA	23.2979	NA	NA	NA	NA	NA	NA	NA	NA	NA	NA	NA	NA	NA	NA	NA	NA	NA	NA	TRIO
A0A1W2PRR9	NA	NA	NA	NA	NA	NA	NA	NA	NA	NA	NA	NA	NA	NA	NA	NA	NA	NA	NA	NA	NA	NA	NA	18.6479	EGFR
A0A2R8Y6Z6	NA	NA	NA	NA	NA	20.5487	NA	NA	NA	NA	NA	NA	NA	NA	NA	NA	NA	NA	NA	NA	NA	NA	NA	NA	CTCF
A0A2R8Y7W2	NA	NA	NA	NA	NA	NA	NA	NA	NA	NA	NA	NA	NA	NA	NA	NA	NA	NA	NA	NA	NA	NA	NA	21.4103	HSD17B4
A0A2R8Y8A0	23.8366	23.7902	22.7862	23.7494	23.3493	23.951	22.4991	22.9125	22.0963	22.234	NA	22.2907	22.31	22.9895	22.5984	23.5311	23.0533	22.5365	22.9058	23.0298	24.0697	23.5804	24.1898	23.0947	RPS24
A0A2R8YEY5	NA	NA	NA	NA	NA	NA	NA	NA	NA	NA	NA	NA	NA	NA	NA	NA	NA	NA	NA	NA	NA	NA	NA	20.3712	POLR1C
A0A2R8YF61	NA	NA	NA	18.0728	NA	NA	NA	NA	NA	NA	NA	NA	NA	NA	NA	NA	NA	NA	NA	NA	NA	NA	NA	NA	CDK13
A0A2R8YFH0	NA	NA	NA	19.9623	NA	NA	NA	NA	NA	NA	NA	NA	NA	NA	NA	NA	NA	NA	NA	NA	20.3357	NA	20.6199	NA	MSH2
A0A3B3IS54	NA	NA	NA	NA	NA	NA	23.6253	23.7149	NA	NA	23.8399	NA	NA	NA	NA	NA	NA	NA	NA	NA	NA	NA	NA	NA	DARS2
A0A3B3ITB8	24.4393	NA	24.9017	24.9106	24.7945	NA	25.0848	24.912	25.367	25.0323	25.0864	25.1937	25.3515	25.1044	25.3502	24.8607	24.5353	25.2489	25.3449	25.3179	25.3251	25.5051	25.3019	25.275	CTPS1
A0A3B3IU89	23.3796	24.0745	23.3114	24.2162	23.7927	24.4128	23.9917	23.4932	23.8017	23.3886	23.6555	23.1206	23.7334	23.9124	23.8208	23.8803	23.767	23.9705	23.8998	23.9059	24.023	24.0168	23.9697	23.8858	COPA
A0A494C001	NA	NA	NA	NA	NA	NA	NA	NA	NA	NA	NA	NA	NA	NA	NA	NA	NA	NA	NA	NA	NA	NA	17.5668	NA	RBM15
A0A494C079	NA	NA	NA	NA	NA	NA	NA	NA	NA	NA	NA	NA	NA	NA	NA	NA	NA	NA	NA	NA	NA	NA	NA	21.1515	TBK1
A0A590UJ49	NA	NA	NA	NA	NA	NA	NA	NA	NA	NA	NA	NA	NA	NA	NA	NA	NA	NA	NA	NA	NA	NA	NA	18.9048	S100A2
A6NKT7	NA	NA	NA	NA	NA	24.6225	NA	NA	NA	NA	NA	NA	NA	NA	NA	NA	NA	NA	NA	NA	NA	NA	NA	NA	RGPD3
A8MQ03	NA	24.5215	NA	NA	24.402	NA	NA	NA	NA	NA	NA	NA	NA	NA	25.3127	24.6991	24.6312	NA	NA	24.6389	NA	24.2843	NA	NA	CYSRT1
B0QYA4	NA	NA	NA	NA	NA	NA	NA	NA	NA	NA	NA	NA	NA	NA	NA	NA	NA	NA	NA	NA	NA	NA	NA	19.5082	EIF3D
B2RPK0	27.0545	27.2755	27.0789	25.4371	27.7412	25.8427	22.1211	20.5913	22.2184	NA	NA	21.8567	22.7628	22.5753	22.275	22.2206	22.235	22.219	21.6956	22.0861	22.0442	21.9208	21.6525	21.9513	HMGB1
B8ZZA8	23.9058	23.9435	23.8882	NA	24.0377	NA	24.7075	24.704	24.969	24.5679	24.8882	24.9968	24.2554	24.2495	24.2286	24.0043	23.9385	24.0084	24.0109	24.0395	24.0726	24.0684	24.2768	23.9097	GLS
B8ZZK4	24.2458	25.4342	25.2228	NA	24.3865	NA	22.6224	22.995	NA	NA	NA	22.8043	23.0894	23.0119	22.8866	23.2507	23.1589	23.3643	22.6782	23.0311	23.0664	22.9785	23.082	NA	RPL31
C9IY94	NA	NA	NA	NA	NA	NA	20.4267	20.758	20.3052	20.475	NA	NA	NA	NA	NA	NA	NA	NA	21.0424	20.4377	NA	21.403	21.0804	21.4346	SEPTIN2
C9J4S4	NA	NA	NA	NA	NA	NA	NA	NA	NA	NA	NA	NA	NA	NA	NA	NA	NA	NA	NA	NA	NA	NA	NA	22.7775	RAB7A
C9JB90	NA	NA	NA	NA	NA	NA	NA	NA	NA	NA	NA	NA	NA	NA	NA	NA	NA	NA	NA	NA	NA	NA	NA	23.4015	RAB6B
C9JEY0	23.4596	23.4492	23.6119	NA	23.7342	23.0621	25.3164	25.1353	25.5362	25.3722	25.3794	25.5994	24.0487	23.6685	23.9215	23.5049	23.2579	23.4148	24.0934	24.7834	24.8877	24.7232	24.8681	24.723	HADHB
C9JGY5	NA	NA	NA	NA	NA	NA	NA	NA	NA	NA	NA	NA	NA	NA	NA	NA	NA	NA	NA	NA	NA	NA	NA	22.8065	RFC4
C9JKI3	28.8111	NA	28.8277	27.0503	29.2284	28.1163	28.4161	28.585	28.8996	29.0181	28.642	28.8364	29.1654	28.8189	29.0711	28.8957	NA	28.9191	28.1289	28.157	28.0971	28.3129	28.2955	28.6363	CAV1
D6R9P3	23.4625	23.2698	NA	24.1556	23.3725	22.8461	22.0736	NA	NA	NA	NA	NA	22.0088	22.087	21.9691	22.0449	22.1793	22.2074	22.0426	22.095	21.964	21.9211	NA	22.1843	HNRNPAB
D6REP8	NA	NA	NA	NA	NA	NA	NA	NA	NA	NA	NA	NA	NA	NA	NA	NA	NA	NA	NA	NA	NA	NA	23.2156	NA	HINT1
E5RFI6	20.1868	NA	NA	NA	NA	NA	NA	NA	NA	NA	21.3908	20.8485	NA	NA	NA	NA	NA	NA	20.7333	NA	NA	20.4876	NA	20.3049	HDAC2
E5RFR9	NA	NA	NA	NA	NA	NA	NA	NA	NA	NA	NA	NA	NA	NA	NA	NA	NA	NA	NA	NA	NA	NA	NA	18.5695	PPP2R2A
E5RJD2	NA	NA	NA	NA	NA	NA	NA	NA	NA	NA	NA	NA	NA	NA	NA	NA	NA	NA	NA	NA	NA	NA	NA	22.8952	DECR1
E7ENZ3	24.549	24.5318	24.3788	24.6311	24.4295	24.6588	24.8479	24.8713	24.5802	24.8027	24.4237	24.5128	24.6654	25.0098	25.2663	24.9569	24.6783	25.0761	25.2524	25.347	25.8727	25.5567	26.0919	25.6643	CCT5
E7EPF2	NA	NA	NA	NA	NA	NA	NA	NA	NA	NA	NA	NA	NA	NA	NA	NA	NA	NA	NA	NA	NA	NA	NA	20.3942	RBMS1
E7ER32	NA	NA	NA	20.0685	NA	20.2218	NA	NA	NA	NA	NA	NA	NA	NA	NA	NA	NA	NA	NA	NA	NA	NA	NA	NA	MRTFA
E7EU85	22.9938	22.7916	22.5442	NA	22.8481	NA	22.8281	23.0339	23.0556	23.0899	22.8854	23.0477	22.9892	22.9305	22.9403	22.6729	22.8953	22.851	22.8936	23.5174	23.0622	22.9833	23.0552	23.1201	FXR1
E7EX73	26.2184	25.4974	26.2743	27.2424	25.6125	27.4792	25.6252	25.8949	25.7249	26.0492	25.8852	26.0714	26.0199	25.9083	25.8259	26.1037	26.2313	26.3189	26.1186	25.4778	26.1846	25.9971	25.8964	25.9767	EIF4G1
E9PII3	NA	NA	NA	NA	NA	NA	NA	NA	NA	NA	NA	NA	NA	NA	NA	NA	NA	NA	NA	NA	NA	NA	NA	17.179	EPB41L2
E9PJH8	NA	NA	NA	23.1739	NA	21.4634	NA	NA	NA	NA	NA	NA	NA	NA	NA	NA	NA	NA	NA	NA	NA	NA	NA	NA	SERPINH1
E9PSF0	NA	NA	NA	NA	NA	NA	NA	NA	NA	NA	NA	NA	NA	NA	NA	NA	NA	NA	NA	NA	NA	NA	NA	18.1022	TMX2
F1T0I1	NA	NA	NA	21.5715	NA	22.1472	NA	NA	NA	NA	NA	NA	NA	NA	NA	NA	NA	NA	NA	NA	NA	NA	NA	NA	SEC16A
F2Z2W6	26.2023	28.1052	26.5057	24.4123	25.9421	25.279	NA	NA	NA	NA	NA	NA	23.429	NA	23.3974	23.3365	NA	23.4431	NA	NA	NA	NA	NA	NA	HMGN1
F5H168	NA	NA	NA	NA	NA	NA	NA	NA	NA	NA	NA	NA	NA	NA	NA	NA	NA	NA	NA	NA	NA	21.7391	NA	NA	PUS1
F6QMI7	29.7571	29.4581	29.6237	28.4216	29.5794	28.8124	30.0696	30.0739	30.1561	30.1879	30.1378	30.2754	28.8441	29.016	28.829	28.8405	28.833	28.7541	28.5763	28.7523	28.6186	28.7935	28.6399	28.9463	DST
F8VW28	NA	NA	NA	NA	NA	NA	NA	NA	NA	NA	NA	NA	NA	NA	NA	NA	NA	NA	NA	NA	NA	17.7694	NA	NA	PPP1R12A
F8VXB1	NA	NA	NA	NA	NA	NA	NA	NA	NA	NA	NA	NA	NA	NA	NA	NA	NA	NA	NA	NA	NA	NA	NA	19.6874	COPZ1
F8W1I4	NA	NA	NA	NA	NA	NA	NA	NA	NA	NA	NA	NA	NA	NA	NA	NA	NA	NA	NA	NA	NA	NA	NA	21.4977	LARP4
F8W7E0	22.103	22.6806	22.5949	NA	22.4932	NA	NA	NA	NA	NA	NA	NA	22.6263	22.5359	22.7319	22.2993	22.6254	22.9281	NA	NA	NA	NA	NA	NA	CAST
F8WB30	NA	NA	NA	NA	NA	NA	NA	NA	NA	NA	NA	NA	NA	NA	NA	NA	NA	NA	NA	NA	NA	NA	NA	17.3302	TOM1
F8WF03	NA	NA	NA	NA	NA	NA	NA	NA	NA	NA	NA	NA	NA	NA	NA	NA	NA	NA	NA	NA	NA	NA	NA	19.5738	SMPD4
G5E9R3	24.53	23.6922	24.1861	22.604	24.041	22.6779	23.1906	22.498	NA	22.6174	22.8786	22.5981	23.7282	23.7464	23.2822	23.6876	23.6746	24.0155	NA	22.8375	23.1327	23.0098	23.1106	NA	RPL37A
H0Y2W2	24.0361	24.0847	24.1939	24.0787	23.9669	24.029	26.1003	24.7542	25.5831	24.8116	25.7579	24.9215	24.3689	24.5105	23.7672	23.9915	23.9192	23.7474	24.3128	24.8774	24.4434	24.3213	24.3545	24.6558	ATAD3A
H0Y653	NA	NA	NA	NA	NA	NA	NA	NA	NA	NA	NA	NA	NA	NA	NA	NA	NA	NA	NA	NA	NA	NA	NA	19.9773	NOP56
H0Y8R1	NA	22.1516	NA	23.4423	22.454	25.2254	NA	NA	NA	NA	NA	NA	NA	NA	NA	21.5696	NA	NA	NA	NA	23.5125	22.7427	NA	22.1422	GRSF1
H0YCH5	22.5341	22.6576	22.9988	NA	22.7624	NA	23.0672	23.5557	23.2834	23.2775	23.2843	23.2735	23.6979	22.9411	23.2636	23.3196	23.4839	23.6485	23.253	23.8124	23.0913	23.7541	23.1179	23.3224	EIF4G2
H0YCP8	NA	NA	NA	NA	NA	NA	NA	NA	NA	NA	NA	NA	NA	NA	NA	NA	NA	NA	NA	NA	NA	NA	NA	20.9981	PUF60
H0YFI1	NA	NA	NA	NA	NA	NA	NA	NA	NA	NA	NA	NA	NA	NA	NA	NA	NA	NA	NA	NA	NA	NA	NA	23.4315	LAMTOR1
H0YHC3	NA	NA	NA	24.0326	NA	NA	NA	NA	NA	NA	NA	NA	NA	NA	23.2032	NA	NA	NA	NA	NA	NA	NA	NA	NA	NAP1L1
H0YLW7	NA	NA	NA	NA	NA	23.943	NA	NA	NA	NA	NA	NA	NA	NA	NA	NA	NA	NA	NA	NA	NA	NA	NA	NA	SLTM
H0YMA1	24.1044	23.8361	24.1186	25.5637	23.4762	23.1358	NA	NA	NA	NA	NA	NA	23.315	23.4748	23.3625	23.8412	24.5774	23.5569	23.1456	22.8829	23.1125	23.0676	23.1602	23.1311	PSMA4
H7BZY9	NA	NA	NA	NA	NA	NA	NA	NA	NA	NA	NA	NA	NA	NA	NA	NA	NA	NA	NA	NA	NA	NA	NA	19.8933	ABHD5
H7C1M2	NA	NA	NA	NA	NA	NA	NA	NA	NA	NA	NA	NA	NA	NA	NA	NA	NA	NA	NA	NA	NA	NA	NA	18.6672	SON
H7C5M1	NA	NA	NA	NA	NA	NA	NA	NA	NA	NA	NA	NA	NA	NA	NA	NA	NA	NA	NA	NA	NA	18.4489	NA	NA	RBM34
I3L0W5	NA	NA	NA	NA	NA	NA	NA	NA	NA	NA	NA	NA	NA	NA	NA	NA	NA	NA	NA	NA	NA	NA	NA	22.9021	YWHAE
J3KRB3	26.5685	26.7347	27.1744	25.8676	26.6833	26.2345	26.4468	26.32	26.4183	26.1478	26.4958	26.0572	26.8545	26.8392	26.3833	26.4765	26.586	26.4961	26.8536	26.5008	26.5866	26.4523	26.5417	26.4885	RPL17
J3KSP2	24.9832	24.7267	NA	NA	24.7031	NA	24.977	25.0061	25.1654	25.0362	25.0198	24.9774	NA	NA	NA	NA	NA	24.6124	25.3394	25.3894	25.3162	25.4611	25.3337	25.5669	RPL38
J3QL22	NA	NA	NA	NA	NA	NA	NA	NA	NA	NA	NA	NA	NA	NA	NA	NA	NA	NA	NA	NA	NA	NA	NA	20.5058	COPS3
J3QR71	NA	NA	NA	NA	NA	NA	NA	NA	NA	NA	NA	NA	NA	NA	NA	NA	NA	NA	NA	NA	NA	NA	NA	20.6734	DRG2
J3QS63	NA	NA	NA	NA	NA	NA	NA	NA	NA	NA	NA	NA	NA	NA	NA	NA	NA	NA	NA	NA	NA	NA	NA	17.8378	NUP85
K7EJT5	NA	NA	NA	NA	NA	NA	NA	NA	NA	NA	NA	NA	NA	NA	NA	NA	NA	NA	NA	NA	NA	NA	NA	24.0723	RPL22
M0QYZ0	24.6055	24.3553	24.1951	NA	24.2426	24.607	23.6024	23.8249	22.9041	23.4829	22.9991	23.3179	23.0411	24.336	23.4325	24.0792	24.2225	23.7629	23.8965	23.7546	23.9301	24.172	22.9049	24.1933	HNRNPUL1
M0R1B5	NA	20.1281	NA	19.5243	NA	NA	NA	NA	NA	NA	NA	NA	NA	NA	19.7998	20.2557	20.0611	19.912	NA	NA	19.8435	19.8421	NA	19.9923	ILVBL
M0R2U2	24.0659	24.0897	23.9486	23.6206	24.3521	23.8398	23.5937	23.5667	23.7464	23.6764	23.7378	23.602	24.5113	24.1823	NA	NA	24.1725	24.7307	24.2882	24.1501	24.4182	23.935	23.7322	24.0781	FBL
O00116	24.7	24.9446	24.9015	23.6277	24.8508	24.0734	26.9297	26.506	25.9717	26.58	26.24	26.6507	25.3399	24.8031	24.9563	24.7019	25.0667	24.6274	26.2672	26.2824	26.2201	25.798	25.5836	26.386	AGPS
O00139	20.3069	NA	NA	NA	NA	NA	20.097	20.2313	20.2042	20.2357	20.1227	20.2226	NA	NA	19.8984	20.0999	20.2093	NA	NA	20.1468	NA	NA	NA	NA	KIF2A
O00148	26.3679	26.8112	26.9213	24.9095	26.998	25.2546	27.7543	27.6365	27.7148	27.621	27.5747	27.6795	27.3982	27.4531	27.493	27.1478	27.2109	27.3663	27.6376	27.6134	27.3965	27.4697	27.3503	27.4881	DDX39A
O00159	23.4294	23.1586	23.3714	22.9953	23.2099	22.6162	23.1855	23.1119	22.9351	23.0682	23.0336	22.8908	23.5386	23.2381	23.0914	22.3817	22.2506	23.319	23.2868	23.1	23.8629	23.8126	23.4522	23.1831	MYO1C
O00160	NA	NA	NA	NA	NA	NA	NA	NA	NA	NA	NA	NA	NA	NA	NA	NA	NA	NA	NA	NA	NA	NA	NA	19.2582	MYO1F
O00231	NA	NA	NA	NA	NA	NA	NA	NA	NA	NA	NA	NA	NA	NA	NA	NA	NA	NA	NA	NA	NA	NA	22.0234	NA	PSMD11
O00232	21.5313	21.6497	20.6026	NA	20.4584	NA	20.7201	21.154	NA	20.3537	NA	20.4662	20.0825	21.8114	21.2031	22.0476	21.9838	21.1348	NA	21.0431	21.9756	NA	22.7309	NA	PSMD12
O00299	24.9135	25.1021	24.9265	23.5302	24.9417	23.897	25.7017	25.4663	25.9446	25.8489	25.6886	25.7065	25.5433	25.2077	25.4909	25.0045	24.9672	25.3951	25.2719	25.7284	25.3412	25.0001	25.3764	25.6044	CLIC1
O00303	NA	NA	NA	15.8511	NA	NA	NA	NA	NA	NA	NA	NA	NA	NA	NA	NA	NA	NA	NA	NA	NA	NA	NA	NA	EIF3F
O00410	22.9253	22.8229	22.8838	24.1839	22.4113	23.2973	22.6784	22.5419	22.1911	22.3619	22.3218	22.4411	22.4959	23.2953	22.5397	23.4585	23.3838	23.429	23.1389	22.9958	23.5527	22.5587	23.2367	23.1834	IPO5
O00425	24.6705	24.803	24.3346	23.5209	24.4887	23.859	24.8962	24.7637	24.3546	24.5605	24.5691	24.7625	24.9576	24.784	24.9365	24.726	24.8195	24.9212	25.0273	25.0262	24.716	25.023	24.8956	24.9585	IGF2BP3
O00479	24.1185	24.354	24.2196	NA	24.4074	NA	NA	NA	NA	NA	NA	NA	19.8057	NA	19.8933	19.3523	19.7048	19.7909	NA	NA	NA	NA	NA	NA	HMGN4
O00592	NA	NA	NA	24.1092	NA	23.2802	NA	NA	NA	NA	NA	NA	NA	NA	NA	NA	NA	NA	NA	NA	NA	NA	NA	NA	PODXL
O00625	NA	NA	NA	NA	NA	NA	NA	NA	NA	NA	NA	NA	NA	NA	NA	NA	NA	NA	NA	NA	NA	NA	NA	17.8303	PIR
O00629	NA	NA	NA	18.9971	NA	NA	NA	NA	NA	NA	NA	NA	NA	NA	NA	NA	NA	NA	NA	NA	NA	NA	NA	NA	KPNA4
O00743	NA	NA	NA	NA	NA	NA	NA	NA	NA	NA	NA	NA	NA	NA	NA	NA	NA	NA	NA	NA	NA	NA	NA	23.9553	PPP6C
O00764	20.8531	21.1855	20.1148	NA	20.8855	NA	20.7283	20.7918	NA	NA	NA	NA	NA	21.2165	20.6785	21.3459	NA	19.8137	20.834	20.7555	20.9391	21.2464	21.3811	21.414	PDXK
O14578	NA	NA	NA	NA	NA	NA	21.2422	NA	21.1757	21.2147	21.233	21.3949	NA	NA	NA	NA	NA	NA	NA	NA	NA	NA	NA	NA	CIT
O14617	NA	NA	NA	21.6936	NA	21.6807	NA	NA	NA	NA	NA	NA	NA	NA	NA	NA	19.0939	NA	NA	NA	18.7082	18.9058	NA	NA	AP3D1
O14802	NA	NA	NA	NA	NA	NA	NA	NA	NA	NA	NA	NA	NA	23.6177	NA	NA	NA	23.0178	23.4163	NA	NA	NA	NA	NA	POLR3A
O14818	24.7633	24.6204	24.5468	25.8866	24.521	NA	24.2027	23.9618	23.71	24.0107	24.0733	23.7159	23.6592	23.8743	23.66	24.4834	24.5253	23.8616	23.8194	24.0606	23.9334	23.9649	NA	23.9991	PSMA7
O14979	NA	NA	NA	NA	NA	NA	NA	NA	NA	NA	NA	NA	NA	NA	NA	NA	NA	NA	NA	NA	NA	NA	NA	20.6159	HNRNPDL
O14980	NA	NA	NA	22.8779	NA	21.737	NA	NA	NA	NA	NA	NA	NA	NA	NA	NA	NA	NA	NA	NA	21.677	21.2796	22.3069	NA	XPO1
O15027	NA	NA	NA	22.7294	NA	23.1783	NA	NA	NA	NA	NA	NA	NA	NA	NA	NA	NA	NA	NA	NA	NA	NA	NA	NA	SEC16A
O15067	24.1856	24.0863	24.3481	24.6396	24.0976	25.0982	25.3227	25.2406	25.5757	24.9752	24.9569	25.1943	24.4372	24.7214	24.6139	24.5341	24.7522	24.4627	25.1413	25.2081	24.8097	25.1794	24.881	25.1681	PFAS
O15254	NA	NA	NA	NA	NA	NA	20.911	NA	NA	NA	NA	NA	NA	NA	NA	NA	NA	20.5203	21.1431	NA	NA	NA	NA	NA	ACOX3
O15355	NA	NA	NA	NA	25.0056	NA	NA	NA	NA	NA	NA	NA	NA	NA	NA	NA	NA	NA	NA	NA	NA	NA	NA	NA	PPM1G
O15446	NA	NA	NA	NA	NA	NA	NA	NA	NA	NA	NA	NA	NA	NA	NA	NA	NA	NA	NA	20.009	NA	NA	NA	NA	CD3EAP
O43143	23.7033	23.3522	23.6065	23.2831	23.4633	22.8413	24.1265	23.7777	23.39	23.1849	23.7153	23.5152	24.0664	24.1747	24.1137	23.7897	23.6942	23.8154	23.2941	23.9262	23.6736	24.0134	23.4634	24.1104	DHX15
O43156	NA	NA	NA	NA	NA	NA	NA	NA	NA	NA	NA	NA	NA	NA	NA	NA	NA	NA	NA	NA	NA	NA	NA	19.0465	TTI1
O43175	28.5021	28.4062	28.6791	27.0781	28.5114	27.2911	29.1927	29.1494	29.3266	29.2627	29.3572	29.316	29.3668	29.2298	29.4553	29.1562	29.067	29.1888	29.2231	29.3652	29.1437	29.2064	29.1943	29.2985	PHGDH
O43242	NA	NA	NA	NA	NA	NA	NA	NA	NA	NA	NA	NA	NA	NA	NA	NA	NA	NA	NA	NA	NA	NA	NA	20.9734	PSMD3
O43252	NA	20.3582	20.3011	NA	20.7351	NA	NA	NA	21.7791	NA	NA	21.2159	20.6112	20.7723	20.4771	20.8053	20.6783	20.4723	21.1064	21.7459	21.068	22.022	21.12	NA	PAPSS1
O43264	NA	NA	NA	NA	NA	NA	NA	NA	NA	NA	NA	NA	NA	NA	NA	NA	NA	NA	NA	NA	NA	NA	NA	19.6334	ZW10
O43390	26.1631	26.1936	25.8446	24.7804	26.1081	25.8218	25.2047	25.02	25.4046	25.7628	25.1811	25.4285	24.8375	25.0295	25.3015	25.0528	24.9157	25.0701	25.4499	25.7513	25.0752	25.4119	24.9395	25.6746	HNRNPR
O43396	NA	NA	NA	NA	NA	NA	NA	NA	NA	NA	NA	NA	NA	NA	NA	NA	NA	NA	NA	NA	NA	NA	NA	20.3564	TXNL1
O43447	NA	NA	NA	NA	NA	NA	NA	NA	NA	NA	NA	NA	NA	NA	NA	NA	NA	NA	NA	NA	NA	NA	NA	20.1893	PPIH
O43615	NA	NA	NA	NA	NA	NA	21.4239	21.3251	NA	21.3582	NA	NA	20.9527	NA	NA	21.0683	21.3314	21.1013	21.1103	NA	NA	NA	20.8641	21.2929	TIMM44
O43681	NA	NA	NA	22.0372	NA	22.654	23.4214	NA	NA	NA	NA	NA	23.5011	23.3986	23.8905	23.2637	23.2038	23.2793	23.2132	23.3752	23.3473	23.1593	23.1907	NA	ASNA1
O43684	NA	NA	23.0137	NA	23.3261	23.0657	22.8395	NA	23.432	23.2914	23.2312	23.771	23.3859	23.2047	NA	23.0385	23.2353	23.0597	23.2344	23.2032	22.9304	22.8761	NA	NA	BUB3
O43707	27.8804	27.7803	28.1903	28.8242	27.8801	27.774	27.9151	27.9076	27.7936	27.8468	27.9662	28.1776	27.7593	27.6356	27.7667	27.3787	27.3665	27.7148	27.1743	27.3271	27.3535	27.2475	27.2267	27.3795	ACTN4
O43865	24.1496	23.7898	24.8621	NA	24.2116	NA	25.191	25.4946	25.6473	25.1489	25.3154	25.0722	25.6556	25.0176	25.0052	24.8397	24.8261	24.3658	25.1868	25.1597	24.7413	24.5688	24.6994	25.0501	AHCYL1
O60294	NA	NA	NA	NA	NA	NA	NA	NA	NA	NA	NA	NA	NA	NA	NA	NA	NA	NA	NA	NA	NA	NA	NA	19.7448	LCMT2
O60488	22.0667	22.0282	22.0323	NA	22.1015	NA	22.301	22.2795	22.5073	22.3615	22.1825	NA	21.8541	22.0261	21.866	NA	NA	21.9315	NA	NA	NA	NA	NA	NA	ACSL4
O60493	NA	NA	NA	NA	NA	NA	21.788	NA	NA	NA	22.2124	NA	NA	NA	22.7215	NA	NA	NA	NA	22.7523	NA	NA	NA	NA	SNX3
O60502	NA	NA	NA	NA	NA	NA	NA	NA	NA	NA	NA	NA	NA	NA	NA	NA	NA	NA	NA	NA	NA	NA	NA	20.8731	OGA
O60506	26.9417	26.7991	26.8482	27.1733	26.6398	26.6869	25.8877	26.0877	26.1677	26.122	25.8971	25.8892	26.2256	26.2842	26.3394	26.1663	26.3349	26.2869	26.2762	26.1604	26.5597	26.4607	26.2493	26.4695	SYNCRIP
O60684	NA	NA	NA	NA	NA	NA	NA	NA	NA	NA	NA	NA	NA	NA	NA	NA	NA	NA	NA	NA	22.2433	22.238	22.5924	22.1856	KPNA6
O60701	25.8278	25.6612	26.5252	24.6497	25.8162	24.5675	26.5732	26.5576	26.7995	26.599	26.8219	26.6956	26.9965	26.8653	27.0486	26.7342	26.2771	26.9935	26.9257	27.0057	26.9653	26.886	27.0217	27.0343	UGDH
O60814	31.6873	32.287	31.6932	30.2199	32.8983	31.5859	26.3657	26.6811	27.2052	27.0977	26.9501	26.8178	27.5855	26.9841	27.4449	27.8466	27.6937	27.375	26.0074	26.4548	26.0121	25.985	26.3638	26.3186	H2BC12
O60841	26.863	26.702	26.6645	26.6897	26.7526	26.7332	25.2471	25.1679	25.3212	25.3141	25.362	25.5059	26.0248	25.8174	25.6562	26.2511	26.0413	26.3417	25.4257	26.0884	25.5333	25.5722	25.821	25.2175	EIF5B
O60934	NA	NA	NA	NA	NA	NA	NA	NA	NA	NA	NA	NA	NA	NA	NA	NA	NA	NA	NA	NA	NA	NA	NA	24.5516	NBN
O75083	23.9804	23.5715	23.7538	NA	23.8013	NA	24.1475	24.1408	24.2752	24.1302	24.2254	24.18	NA	24.16	24.3995	24.0787	24.1917	24.2758	24.2387	24.4566	24.1233	24.0429	24.3978	24.4359	WDR1
O75367	30.5165	30.5091	30.071	28.2489	30.643	29.2942	19.4305	19.947	20.4401	20.5156	20.1372	19.8272	19.4839	20.1327	19.5634	20.5324	20.3567	20.071	18.0706	18.2061	19.1108	17.8664	18.7839	18.5214	H2AFY
O75369	30.497	30.5182	30.2704	30.721	30.5213	31.2604	28.7339	28.7422	28.6084	28.8149	28.7042	29.0228	28.5915	28.2991	28.5747	28.8638	29.2048	28.4812	27.8189	28.0987	27.9085	27.7742	27.8526	27.9725	FLNB
O75390	26.6801	26.4991	27.0117	24.7088	26.4216	25.4232	28.0109	27.732	28.1117	27.8465	28.2931	27.6986	27.278	27.3145	27.3042	27.1213	26.9965	27.279	27.32	27.6713	27.1618	27.2548	27.1538	27.3827	CS
O75396	NA	NA	NA	NA	NA	NA	NA	NA	NA	NA	NA	NA	NA	NA	NA	NA	NA	NA	NA	NA	NA	NA	NA	22.2977	SEC22B
O75439	22.3357	22.4869	21.8325	NA	22.6806	NA	22.4683	22.9508	NA	22.8897	NA	22.6929	NA	22.518	21.8107	NA	22.7301	22.1982	22.3504	22.7923	24.2549	24.1244	23.9931	24.3655	PMPCB
O75475	25.4561	25.4486	25.3117	22.6757	25.8148	23.1631	NA	NA	19.9628	NA	NA	NA	19.898	19.7744	NA	NA	NA	NA	NA	NA	NA	NA	NA	NA	PSIP1
O75531	26.3272	26.761	26.2509	26.015	27.0762	26.0425	NA	21.6298	21.6099	NA	NA	NA	28.1057	27.5669	27.5691	28.1961	27.9415	27.9609	NA	21.5757	NA	NA	NA	NA	BANF1
O75533	NA	NA	NA	NA	NA	17.7333	NA	NA	NA	NA	NA	NA	NA	NA	NA	NA	NA	NA	NA	NA	NA	NA	NA	NA	SF3B1
O75534	NA	NA	23.9021	23.9263	23.9222	NA	23.9322	25.1013	24.7965	24.2499	24.4646	24.2107	24.0992	24.2996	NA	24.4877	24.24	23.9421	24.2911	24.7749	24.9229	24.6161	24.6596	24.109	CSDE1
O75607	NA	NA	NA	NA	NA	NA	NA	NA	NA	NA	NA	NA	NA	NA	NA	NA	NA	NA	NA	NA	NA	NA	NA	21.8697	NPM3
O75643	22.8353	NA	22.602	25.3228	NA	24.1729	NA	NA	NA	NA	NA	NA	22.5065	22.3842	23.0823	23.2778	22.9121	23.2931	22.4366	22.5553	23.3185	22.9856	23.5438	23.1889	SNRNP200
O75691	NA	NA	NA	NA	21.8287	NA	NA	NA	NA	NA	NA	21.7544	NA	NA	NA	NA	NA	NA	NA	22.2161	21.7965	NA	21.791	NA	UTP20
O75694	24.364	24.6314	24.5652	24.9825	24.7488	24.5782	25.6494	25.1083	24.7238	25.6308	25.4789	25.5984	25.2172	25.122	25.4414	25.3024	25.0863	25.4097	25.6036	25.7121	25.4425	25.1734	25.0314	25.6014	NUP155
O75794	NA	NA	NA	NA	NA	NA	NA	NA	NA	NA	NA	NA	NA	NA	NA	NA	NA	NA	NA	NA	NA	NA	NA	23.1988	CDC123
O76021	26.6896	26.5547	26.3495	26.2497	26.3729	26.2957	23.0235	22.7702	23.0075	22.8934	22.9921	22.6746	23.8339	23.7211	23.608	24.1928	24.2134	24.7117	22.8146	22.9396	22.7841	22.5819	22.7587	22.8229	RSL1D1
O76031	NA	NA	NA	NA	NA	NA	NA	NA	NA	NA	NA	NA	NA	NA	NA	NA	NA	NA	NA	NA	NA	NA	NA	22.1032	CLPX
O76094	NA	NA	NA	NA	NA	NA	NA	NA	NA	NA	NA	NA	NA	NA	NA	NA	NA	NA	NA	NA	NA	NA	NA	20.5144	SRP72
O94776	NA	NA	NA	NA	NA	NA	NA	NA	NA	NA	NA	NA	NA	NA	NA	NA	NA	NA	NA	NA	NA	NA	NA	18.8112	MTA2
O94906	21.927	22.0995	21.9484	NA	21.6806	NA	22.1508	22.0233	22.1869	22.1818	22.1936	22.3768	22.0773	22.1944	22.143	22.0602	22.1767	21.961	22.078	22.0758	21.5641	22.1152	21.9154	22.3567	PRPF6
O94925	26.7688	26.5734	26.688	25.2339	26.5801	25.3347	27.5215	27.4384	27.5583	27.3976	27.3357	27.6941	27.1409	26.7235	26.6416	26.8635	26.951	27.0064	27.1563	27.2117	27.1697	27.5075	27.4448	27.5256	GLS
O95071	NA	NA	NA	21.3564	NA	21.1558	NA	NA	NA	NA	NA	NA	NA	NA	NA	NA	NA	NA	NA	NA	NA	NA	NA	NA	UBR5
O95232	23.5619	24.2674	22.8127	22.6347	24.5191	22.5857	25.0488	24.6206	24.549	25.2145	25.1609	25.3094	21.0004	21.3519	21.8804	21.6492	21.4966	21.3355	21.7601	21.5961	21.1186	21.4534	20.8048	21.6706	LUC7L3
O95239	NA	NA	NA	NA	NA	NA	NA	NA	NA	NA	NA	NA	NA	NA	NA	NA	NA	NA	NA	NA	NA	NA	NA	21.4675	KIF4A
O95340	NA	NA	NA	NA	NA	NA	NA	NA	21.4393	21.1795	NA	NA	NA	NA	NA	NA	NA	NA	NA	NA	NA	NA	21.4279	21.2945	PAPSS2
O95347	23.0995	23.2982	22.9577	NA	23.0766	NA	23.4304	23.441	23.557	23.7366	23.6101	23.4932	23.7592	23.6972	23.7334	23.5114	23.6588	23.7397	23.6074	24.0396	23.9369	23.8116	23.5942	24.123	SMC2
O95361	NA	NA	NA	NA	NA	NA	NA	NA	NA	NA	NA	NA	NA	NA	NA	NA	NA	NA	NA	NA	NA	NA	20.508	NA	TRIM16
O95373	21.7929	21.896	21.4486	22.6277	21.4508	22.1909	21.9353	22.0481	NA	NA	NA	NA	20.7553	22.7888	21.1086	22.0983	22.2543	21.2164	22.0792	21.9368	23.0653	22.4644	22.7152	22.5855	IPO7
O95573	25.5449	25.0196	25.3279	24.3212	25.011	25.2745	25.7048	25.3032	25.3087	25.5561	25.4065	25.5848	25.2347	25.5491	25.1689	25.2472	25.2464	25.4817	25.4093	25.766	25.7831	25.6622	25.6685	25.5707	ACSL3
O95747	NA	NA	NA	NA	NA	NA	NA	NA	NA	21.5679	21.4512	21.3718	NA	NA	NA	22.175	NA	22.2341	NA	21.9869	NA	21.802	22.1728	22.0427	OXSR1
O95757	21.81	22.0681	21.1097	21.6014	21.4394	NA	21.6312	22.6424	21.0724	21.6066	NA	21.5558	20.884	21.4837	21.1433	22.3099	22.5037	21.2836	22.8124	22.2889	22.975	22.8138	22.8031	23.0909	HSPA4L
O95785	26.3467	26.0057	24.7807	23.496	25.3085	24.6876	NA	NA	NA	NA	NA	NA	NA	NA	21.7391	21.7351	NA	21.8056	NA	NA	NA	NA	NA	NA	WIZ
P00338	26.6203	26.3511	26.6388	26.7963	26.2513	25.0717	26.0633	26.1471	25.7057	25.9937	25.9316	26.1595	26.1991	25.9262	26.141	26.1347	26.1054	26.4577	25.805	25.6064	25.8819	25.497	25.6989	25.8657	LDHA
P00387	24.4169	25.3286	25.0677	23.9269	25.1505	24.6293	26.6477	25.9268	26.2941	25.9327	26.662	26.8871	24.9752	25.0025	26.0431	24.9042	24.5094	24.6777	25.6794	25.6035	25.9392	25.966	25.7652	26.0363	CYB5R3
P00390	NA	24.1527	24.3872	NA	NA	NA	22.7994	22.7462	NA	NA	22.7858	22.5747	24.2061	24.4758	24.0433	24.0603	23.9012	25.6524	23.0112	23.1657	23.1728	22.9463	22.9507	23.0375	GSR
P00403	NA	NA	NA	NA	NA	NA	NA	NA	NA	NA	NA	NA	NA	NA	NA	NA	NA	NA	NA	NA	NA	NA	21.6212	NA	MT-CO2
P00505	26.173	25.8599	26.3439	24.0795	26.6361	24.319	22.3272	21.7763	NA	NA	21.6654	22.2752	26.0159	24.4308	26.3989	25.886	25.9713	26.9919	21.3165	21.7368	21.6212	21.4399	NA	NA	GOT2
P00558	26.5748	26.6586	26.8147	26.4067	26.723	25.6861	27.4495	27.1429	27.1881	27.4342	27.3362	27.2076	27.1756	27.0359	27.2764	26.949	27.028	27.2074	27.4763	27.324	27.1877	27.3143	27.2027	27.3254	PGK1
P00568	NA	NA	NA	NA	NA	NA	NA	NA	NA	NA	NA	NA	NA	NA	NA	NA	NA	NA	NA	NA	NA	NA	NA	20.7046	AK1
P01889	NA	NA	NA	NA	NA	NA	NA	NA	NA	NA	NA	NA	NA	NA	NA	NA	NA	NA	NA	NA	NA	NA	NA	17.2063	HLA-B
P02452	25.8911	26.8053	26.261	24.4838	26.8229	24.8908	26.6304	26.1179	26.058	26.4556	26.241	26.7545	26.5334	26.409	26.5065	25.8176	26.1208	26.1813	25.8147	25.4134	25.7531	25.4922	25.5177	25.5226	COL1A1
P02458	22.9198	23.5651	23.2291	NA	NA	22.5659	25.6816	24.9894	25.255	25.2655	25.4385	25.6653	23.9762	24.0008	24.6046	23.5733	24.1571	24.3462	24.5283	24.6014	23.9314	24.2463	23.465	24.5601	COL2A1
P02461	28.4013	28.2067	28.6391	26.6204	28.4274	27.2873	26.9303	27.2276	27.1385	27.0864	27.1835	26.6519	27.6715	27.6388	27.4279	27.2133	27.4272	27.4289	25.9288	25.8198	25.8107	25.9205	25.6222	25.8879	COL3A1
P02462	29.1228	28.8533	28.7771	27.2257	28.9568	28.0707	29.3864	29.3065	28.894	29.2358	29.0718	29.1983	28.3601	28.8376	28.3849	28.4546	28.4694	28.5361	28.7442	28.4419	28.7003	28.4797	28.6168	28.7938	COL4A1
P02545	28.1935	28.2625	28.1987	28.5054	28.357	27.8345	27.7896	27.7301	27.8936	27.9612	27.9291	27.9943	27.6551	27.5975	27.674	27.2163	27.3207	27.3748	26.9427	27.3812	27.2001	27.1467	27.1866	27.304	LMNA
P02679	NA	NA	NA	NA	NA	NA	25.068	NA	25.439	25.8046	25.4013	25.635	NA	NA	NA	NA	NA	NA	NA	NA	NA	NA	NA	NA	FGG
P02751	27.8758	28.3718	28.111	26.0947	28.3874	27.3478	29.2473	28.8527	29.2761	29.7387	29.3104	29.6036	29.1991	29.6291	28.9618	28.8982	28.3795	28.9596	28.9263	29.0795	28.9928	28.8281	28.7816	29.1777	FN1
P02786	24.43	24.4315	24.7538	25.4788	24.5237	25.8081	25.2391	24.8892	24.9464	24.8005	25.0403	25.1686	24.5343	24.0698	25.0736	24.4274	24.2213	24.7954	23.5889	24.4285	24.0556	23.6094	23.6605	24.0075	TFRC
P04040	25.3603	26.4404	26.67	24.2652	26.8917	25.0834	23.3355	23.6185	23.2389	23.0695	23.4899	23.1085	26.5347	26.4941	26.5645	26.0102	25.2783	26.3675	23.5107	24.0672	23.7841	23.4136	23.3082	23.4016	CAT
P04075	26.6281	26.8208	26.6347	27.0081	26.511	26.4635	26.3606	26.397	26.5048	26.2698	26.5836	26.3714	26.3427	26.2992	26.47	26.2445	26.3264	26.4363	26.0712	26.099	25.9301	25.6829	25.7109	26.303	ALDOA
P04083	NA	NA	NA	NA	NA	NA	NA	NA	NA	NA	22.2577	NA	NA	NA	NA	NA	NA	NA	NA	NA	NA	NA	NA	NA	ANXA1
P04183	NA	NA	NA	NA	NA	NA	NA	NA	NA	NA	NA	NA	NA	NA	NA	NA	NA	NA	NA	NA	NA	NA	NA	19.6427	TK1
P04216	23.8915	23.4825	24.0402	NA	NA	NA	25.0496	26.0529	24.6378	24.8351	25.8031	25.5102	NA	NA	NA	23.5291	22.8691	NA	25.4502	24.8579	25.7376	25.4474	25.6723	25.1281	THY1
P04350	24.5992	NA	NA	NA	24.6902	24.2999	25.3719	25.6442	25.2291	25.2896	26.3193	26.073	23.9568	25.08	24.5041	25.336	25.3192	23.707	25.3198	25.0375	27.7126	25.9712	27.4016	25.816	TUBB4A
P04406	31.3265	31.0295	31.2609	30.7024	31.2358	30.6083	28.942	29.2787	29.085	29.3373	28.9752	29.2197	30.8355	30.6882	30.5422	30.5979	30.6679	30.6996	29.5349	29.587	29.6304	29.6061	29.4517	29.5193	GAPDH
P04792	27.6321	27.964	27.8709	27.4455	28.057	27.262	28.2871	28.2445	28.2272	28.3353	28.3435	28.4939	28.6245	28.5283	28.4968	28.3354	28.2453	28.5624	28.5603	28.7449	28.3366	28.3559	28.1229	28.4415	HSPB1
P04843	NA	NA	NA	NA	NA	NA	NA	NA	NA	NA	NA	NA	NA	NA	NA	NA	NA	NA	NA	NA	NA	NA	21.3268	NA	RPN1
P04899	24.7421	24.6248	24.7828	23.8393	24.7022	NA	24.7403	24.8057	24.9977	24.916	25.0892	24.3896	25.2086	NA	24.9934	25.0881	24.8201	25.0605	24.9118	24.8587	25.0877	24.9551	25.0193	25.3869	GNAI2
P05091	NA	NA	NA	NA	NA	NA	NA	NA	NA	NA	NA	NA	NA	NA	NA	NA	NA	NA	NA	NA	NA	NA	NA	22.4115	ALDH2
P05141	23.1117	24.6951	25.1814	26.6995	23.3329	27.2343	24.5002	23.0159	24.8173	24.5681	24.4239	24.3306	24.541	24.515	24.2201	24.6551	23.7136	24.7108	24.5579	23.9941	24.8275	24.7904	25.9777	24.7819	SLC25A5
P05186	27.8606	27.7461	27.8797	26.0486	27.7651	26.4456	28.0438	28.393	28.3603	28.2237	28.2553	28.1746	27.5658	27.7145	27.718	27.6875	27.7424	27.6353	27.7597	27.7054	27.8352	27.7651	27.7829	28.009	ALPL
P05187	27.7213	27.516	27.792	25.5776	27.824	26.4832	28.2599	28.2787	28.1	28.1493	28.2638	28.4071	27.4806	27.3202	27.4199	27.4093	27.3355	27.4241	27.4293	27.4367	27.4185	27.337	27.4925	27.7234	ALPP
P05198	NA	NA	NA	NA	NA	NA	NA	NA	NA	NA	NA	NA	NA	NA	NA	NA	NA	23.4618	NA	NA	NA	NA	23.1823	NA	EIF2S1
P05204	27.4229	27.5765	28.7753	25.616	28.2001	25.7302	20.0424	20.7555	20.5382	20.3349	20.2312	20.0989	22.6118	22.2631	22.0851	21.8471	21.6998	22.2441	20.9262	20.7957	20.0915	20.5681	20.3017	20.8307	HMGN2
P05386	NA	NA	NA	NA	NA	NA	NA	NA	NA	NA	NA	NA	NA	NA	NA	NA	NA	NA	NA	NA	NA	NA	NA	21.3438	RPLP1
P05388	24.3962	24.2979	25.2693	23.6085	23.9898	22.5962	24.5269	24.8222	24.2775	24.2225	24.841	24.2094	25.3476	25.5219	25.2095	25.167	25.1138	25.5635	25.2513	25.1498	25.2558	25.3918	25.1862	25.3567	RPLP0
P05556	NA	22.6158	23.2118	25.8908	NA	25.0444	22.6284	22.6401	22.6677	NA	NA	NA	NA	NA	NA	21.6445	NA	NA	NA	NA	21.4665	21.5963	21.7907	21.5574	ITGB1
P05771	NA	NA	NA	NA	NA	NA	22.9853	22.9742	22.3959	22.9501	22.8832	22.7476	NA	NA	NA	NA	NA	NA	22.9657	22.8428	22.6585	22.8031	NA	22.9239	PRKCB
P05783	27.8744	28.1334	27.9762	28.2753	28.1156	27.8931	27.6181	27.822	28.0096	27.7247	27.84	27.8181	28.9121	28.7406	28.8462	28.4152	28.3536	28.5051	27.9352	28.251	28.0953	28.0251	27.8854	27.8627	KRT18
P06493	25.6168	25.2131	25.7713	24.5528	25.5718	24.4955	26.3784	26.0303	26.5427	26.0234	26.2515	25.8631	26.6994	26.5791	26.1752	25.9653	26.2184	26.4842	26.4309	26.4181	26.4074	26.5123	26.3783	26.3928	CDK1
P06576	26.1574	26.492	26.2524	26.5252	26.7695	25.7671	26.861	26.5804	26.895	26.6972	26.8794	26.737	26.5229	26.2528	26.628	26.3703	26.3615	26.5217	25.8753	26.1877	25.8592	25.8641	25.9681	25.7335	ATP5F1B
P06733	27.1781	27.3487	27.3376	27.9832	27.185	26.6817	27.3884	27.1566	27.1746	27.0438	27.4124	27.3737	26.8189	27.1179	27.0034	26.9103	26.6935	27.0514	26.6623	26.8452	26.9108	26.5783	26.6273	26.7152	ENO1
P06748	26.1072	26.6896	26.077	27.4669	26.3133	27.2269	26.4497	26.4666	26.5217	26.525	26.3142	26.8132	26.2668	26.2491	26.3826	25.8543	25.8144	26.0432	25.8484	26.2351	25.8513	25.8303	25.5716	26.0797	NPM1
P06899	NA	NA	NA	NA	NA	NA	NA	NA	NA	NA	NA	NA	NA	NA	NA	NA	NA	NA	NA	NA	NA	NA	NA	21.424	H2BC11
P07195	25.0319	25.1879	25.1624	24.753	25.2162	24.6138	25.5114	24.8261	25.2249	25.3559	25.2203	25.7119	25.3117	25.0787	25.2853	24.7642	25.1329	25.1462	24.8114	25.0567	24.901	24.7696	24.9258	25.0014	LDHB
P07305	25.1699	25.3108	25.1747	NA	25.5828	24.1286	22.766	22.5842	22.7264	22.6245	22.51	22.3475	23.62	23.2765	23.6655	23.1296	23.6725	23.1686	22.6671	22.7094	22.0513	22.7659	22.9	22.9563	H1-0
P07355	27.869	28.1625	27.9252	27.5553	27.9599	27.0822	27.9313	27.8784	27.6334	27.9035	27.5953	27.8415	27.254	27.6936	27.4984	27.63	27.7454	27.5007	27.7637	27.6614	27.9583	27.7221	27.888	28.0196	ANXA2
P07437	29.809	29.5036	29.8264	28.4648	29.7699	28.8674	30.6279	30.4933	30.6474	30.6027	30.4755	30.5277	29.9348	30.0487	30.0725	30.0519	29.9553	30.0049	30.4917	30.5495	30.2077	30.265	30.3876	30.4056	TUBB
P07737	25.9778	26.1799	26.1596	25.1653	26.2462	25.1985	26.8875	26.7225	26.2077	26.872	26.525	27.1309	26.8818	26.533	26.7028	26.7408	26.5154	26.7799	26.7544	27.0577	26.6692	26.5653	26.8353	26.8674	PFN1
P07741	23.7148	23.7139	23.1587	22.2427	23.3628	22.8701	24.1769	23.6597	22.9709	23.675	23.5411	23.578	23.5648	24.1142	23.9081	24.2434	24.0894	23.7641	24.461	24.231	24.3817	24.64	24.0584	24.3677	APRT
P07814	24.8113	24.8032	25.2739	25.7018	25.075	27.1292	25.4068	25.4678	25.4166	25.2315	25.6069	25.4155	25.9976	25.4249	25.7462	25.1627	25.4589	25.3894	25.3662	25.1321	25.3128	25.4302	25.6975	25.6678	EPRS
P07900	26.2967	26.4109	26.6908	26.7963	26.8124	25.6193	26.6809	26.7903	26.6622	26.2857	26.6787	26.8573	26.6009	26.4881	26.3875	26.2666	26.4394	26.6637	26.0195	26.5881	26.629	26.4104	26.4025	26.5736	HSP90AA1
P07910	28.2283	28.1362	28.2425	27.4042	27.9693	27.3996	27.0898	26.8846	27.1307	27.1285	27.1484	27.2325	27.5486	27.4602	27.2782	27.2878	27.3023	27.5576	27.0897	27.4241	27.2823	27.1191	27.2078	27.1491	HNRNPC
P07942	NA	NA	NA	19.8797	NA	20.3598	NA	NA	NA	NA	NA	NA	NA	NA	NA	NA	NA	NA	NA	NA	NA	NA	NA	NA	LAMB1
P08123	24.3609	24.7144	24.9502	NA	24.6794	NA	25.6987	25.0976	25.1171	25.3105	25.5265	25.8054	25.3076	25.1504	25.3838	24.8311	24.9326	25.1839	25.4756	24.5405	24.5266	24.526	24.3911	24.7535	COL1A2
P08174	29.7426	29.0884	30.125	27.7194	29.1897	27.8519	30.0878	29.9984	29.8098	29.9201	29.8877	30.0975	29.1221	29.134	29.1978	28.8753	29.0522	28.8563	29.4242	29.1216	29.8682	29.5545	29.6883	29.775	CD55
P08195	26.5327	26.491	27.0999	27.7546	26.4784	27.6343	26.5665	26.3694	26.1288	26.1535	26.2295	26.3112	26.5686	26.3391	26.171	26.2206	26.5355	26.4701	25.5237	25.7809	25.7138	25.7094	25.5661	26.1824	SLC3A2
P08238	29.6905	29.3601	29.8535	29.6331	29.5013	29.0047	30.0151	30.0693	30.1353	30.0346	30.2516	30.0904	30.2899	30.0758	30.0065	30.0415	30.0334	30.0708	30.2557	30.3781	30.387	30.2887	30.2637	30.2472	HSP90AB1
P08243	23.6551	23.512	23.3022	23.4625	23.1742	23.1455	23.9512	23.3324	23.7672	23.4516	23.6116	23.3266	22.9108	23.8911	23.4516	23.9322	23.6531	23.9561	24.0776	23.82	24.0855	24.2057	24.1872	24.199	ASNS
P08559	25.7992	25.7687	25.6869	24.3437	25.8823	24.2822	27.0763	26.9572	27.1048	27.0637	27.1468	26.9475	26.0393	25.92	25.9978	26.1436	25.9239	26.0423	26.5691	26.8008	26.5028	26.6903	26.5031	26.5931	PDHA1
P08567	NA	NA	NA	NA	NA	NA	NA	NA	NA	NA	NA	NA	NA	NA	NA	NA	NA	NA	NA	NA	NA	NA	20.2328	NA	PLEK
P08572	27.7372	27.529	27.5863	26.1055	28.1251	26.6845	27.9409	27.9467	28.0725	28.0741	28.2105	28.2074	27.2569	27.2422	27.2154	27.0924	26.9375	26.956	27.0607	26.942	26.9543	26.9494	26.8225	27.2754	COL4A2
P08621	NA	NA	NA	22.5952	NA	22.2035	NA	NA	NA	NA	NA	NA	NA	NA	NA	NA	NA	NA	NA	NA	NA	NA	NA	NA	SNRNP70
P08670	30.4449	30.594	30.4345	31.4355	30.6002	31.6545	30.3478	30.3981	30.5261	30.4142	30.4686	30.5162	30.5379	30.3704	30.4275	30.3214	30.3369	30.3377	29.8832	30.175	29.9742	30.0077	29.9405	29.9952	VIM
P08708	25.0691	25.394	24.2994	24.9274	24.8685	24.8572	24.3258	24.5462	23.6526	24.2912	23.8075	24.2982	23.4788	25.1825	23.4649	25.3321	25.1655	24.0806	25.271	25.4716	25.3506	25.3718	25.6008	25.6101	RPS17
P08758	22.4688	NA	21.4871	NA	NA	NA	NA	NA	NA	NA	NA	NA	NA	NA	NA	NA	21.8809	21.4053	NA	NA	NA	NA	NA	22.1669	ANXA5
P08865	27.46	27.4226	27.706	26.4542	27.3142	26.3647	28.1249	27.9974	27.8949	28.0443	28.0482	28.0892	28.1253	28.1708	28.1007	27.7467	27.8834	28.095	28.184	28.1577	28.1734	27.9979	27.9275	28.1033	RPSA
P09110	NA	NA	NA	NA	NA	NA	NA	NA	NA	NA	NA	NA	NA	NA	NA	NA	NA	21.3089	NA	NA	NA	NA	NA	NA	ACAA1
P09211	26.9761	26.8443	26.8592	25.3329	27.1584	25.7266	27.789	27.3245	27.5137	27.5966	27.823	27.6898	27.43	27.3405	27.5248	27.4629	27.3196	27.6247	27.7337	27.518	27.3951	27.5507	27.5033	27.3874	GSTP1
P09382	26.6975	26.6244	27.0162	24.8471	26.8907	25.9136	27.8116	28.1017	28.074	28.1994	27.9263	28.0473	27.8319	27.7415	27.4351	27.2846	27.0052	27.5589	27.6953	27.7671	27.6215	27.6449	27.6863	27.5005	LGALS1
P09543	NA	NA	NA	NA	NA	NA	NA	22.6388	22.9662	23.19	22.5446	NA	NA	NA	NA	NA	NA	NA	22.5656	NA	22.6459	22.5274	22.5666	22.913	CNP
P09622	24.5103	24.0897	24.5484	23.3798	24.6204	23.3834	23.2306	23.5826	22.9846	23.5706	23.2485	23.1481	24.7539	24.1922	24.3979	24.5324	24.3869	24.5967	24.1173	24.3694	24.4323	24.0776	23.8329	24.3742	DLD
P09651	27.0711	27.0741	27.2475	26.776	27.3259	26.8483	26.4202	26.1573	26.5397	26.4055	26.5558	26.424	26.2723	26.0008	26.1088	25.8821	26.3936	26.0344	26.3026	26.3823	26.2946	26.3444	26.34	26.5399	HNRNPA1
P09874	25.4444	26.4987	26.0859	24.9314	26.6528	26.3866	23.7719	24.1723	24.1948	24.3452	24.3209	24.2326	23.4264	23.127	23.1565	23.2662	23.3168	23.057	23.378	23.1907	22.9576	23.0227	23.4515	23.6299	PARP1
P0DMV9	26.7684	27.0038	27.0423	27.1777	27.1431	26.7023	27.0491	27.1272	27.2461	27.1213	27.0494	27.3408	27.3605	27.0523	27.4237	27.2086	27.2243	27.2854	26.844	27.087	26.9394	26.7724	26.8871	26.8333	HSPA1B
P10155	22.1279	22.2461	22.3016	21.8414	22.2529	NA	22.1066	22.1656	21.9172	22.0172	21.9097	21.9735	22.126	NA	22.2057	22.3455	22.3299	22.253	22.2113	22.0957	22.1254	22.173	22.2076	22.3015	RO60
P10412	33.4276	33.5556	33.3676	31.5769	33.8899	32.7653	30.5913	30.5944	30.5643	30.8446	30.8152	30.3503	32.8753	32.6259	32.8253	32.2677	32.44	32.2483	31.8976	32.4606	31.7122	31.9032	31.8962	32.3609	H1-4
P10644	NA	NA	NA	NA	NA	NA	23.2234	NA	NA	NA	23.8305	NA	22.0688	NA	NA	NA	NA	NA	NA	NA	NA	23.5182	NA	NA	PRKAR1A
P10646	NA	NA	NA	NA	NA	NA	NA	NA	NA	NA	NA	NA	NA	NA	NA	NA	NA	NA	NA	NA	NA	NA	NA	23.0044	TFPI
P10809	29.9376	30.0671	30.0226	29.0537	30.2217	29.1818	30.8559	30.7428	30.8751	30.8826	30.8966	30.9027	30.2671	30.2139	30.3136	30.1492	30.0839	30.2259	30.2365	30.31	30.2266	30.1975	30.2096	30.3108	HSPD1
P11021	27.2153	27.2994	27.2717	26.879	27.6569	27.2572	26.7662	26.9591	27.057	26.9576	26.9974	27.0241	27.1773	27.0413	27.1696	26.9048	27.0505	26.8324	26.1849	26.4278	25.9484	26.0123	26.1003	26.0735	HSPA5
P11047	NA	NA	23.1155	NA	23.3038	NA	NA	NA	NA	NA	NA	NA	NA	NA	NA	22.6275	23.7155	NA	NA	NA	21.934	NA	NA	NA	LAMC1
P11142	29.3951	29.5487	29.5367	29.8995	29.586	29.6621	29.5666	29.5749	29.6192	29.5399	29.759	29.7454	29.7428	29.5716	29.71	29.4798	29.5797	29.702	29.2681	29.5162	29.2426	29.2913	29.2981	29.4445	HSPA8
P11172	NA	21.329	NA	NA	NA	NA	21.5663	21.4154	21.1796	21.3955	21.3541	21.4046	21.4517	21.6609	21.4776	21.5278	NA	22.2245	21.5727	21.388	NA	21.7914	NA	21.6814	UMPS
P11177	24.2115	25.2154	24.5579	22.5611	24.5907	23.6033	26.8354	26.2818	26.8153	26.5498	26.0737	26.3599	25.2416	24.6168	25.2163	25.3702	24.7106	25.5101	25.6843	25.099	25.3133	24.8943	24.6434	25.2745	PDHB
P11277	NA	NA	NA	NA	NA	NA	NA	NA	NA	NA	NA	NA	NA	NA	NA	NA	NA	NA	NA	NA	NA	NA	NA	25.206	SPTB
P11279	NA	NA	NA	NA	NA	NA	NA	NA	NA	NA	NA	NA	NA	NA	NA	NA	NA	NA	NA	NA	NA	NA	NA	19.0292	LAMP1
P11310	NA	NA	24.4044	NA	NA	NA	NA	NA	24.3152	24.0408	24.3492	24.0327	24.0749	23.9576	23.8728	NA	24.3097	24.406	23.9688	23.8207	23.7005	23.8573	23.643	23.9249	ACADM
P11387	28.0732	27.6559	27.8689	26.5312	27.8452	26.3658	22.8112	22.7233	22.4902	22.8387	22.492	22.9631	24.5803	24.4878	25.847	24.3749	25.8595	24.5093	23.7623	24.1841	24.0564	23.9962	23.761	24.1166	TOP1
P11388	27.5661	27.2511	27.0341	27.4089	26.9018	26.7011	23.3638	23.2049	22.9928	23.109	21.2876	22.6252	23.8578	23.859	24.6474	25.9966	26.3148	24.7833	23.4714	23.4159	23.2893	23.3118	23.4746	23.5588	TOP2A
P11413	25.2337	25.2832	25.4786	24.549	25.056	24.4761	26.3986	25.669	26.0198	25.7381	25.7915	26.0804	25.7137	26.0543	26.0135	26.2131	25.4789	26.3743	26.4128	26.3223	26.1841	26.2373	26.2366	26.4278	G6PD
P11498	24.9777	25.2391	25.0358	24.8258	25.1327	25.1908	26.094	25.7947	25.6559	26.0721	25.9563	26.3142	25.3963	25.3802	25.5226	25.3323	25.2419	25.4958	25.416	25.5277	25.3455	25.3344	25.1553	25.2953	PC
P11586	27.0274	26.9456	27.2819	25.939	26.9955	25.8539	27.4964	27.5443	27.6692	27.5585	27.5644	27.7298	27.5038	27.5104	27.5392	27.2573	27.2876	27.364	27.6882	27.7268	27.4258	27.5207	27.5695	27.7619	MTHFD1
P11766	NA	NA	NA	NA	NA	NA	NA	NA	24.2371	24.3544	NA	NA	NA	NA	NA	NA	NA	NA	24.3717	24.2761	NA	24.1126	NA	NA	ADH5
P11940	25.7635	26.098	26.3797	26.0223	25.9228	25.5648	26.7258	26.7449	27.1576	27.0313	27.0009	26.807	27.3916	27.0647	27.2216	26.8494	26.6084	26.8321	27.0837	27.0958	26.7297	26.8228	26.8211	26.715	PABPC1
P12004	24.1876	24.4433	24.1967	22.9676	24.6581	23.7581	24.7627	24.7843	24.657	25.2221	24.8054	24.8616	24.609	24.8752	24.7161	24.822	24.6453	24.6224	25.8252	24.8958	24.832	24.9078	24.8377	24.803	PCNA
P12036	25.9177	24.0593	25.5738	23.3615	25.8533	23.7828	21.614	21.4333	21.2487	21.5986	21.2528	21.5274	24.6292	23.9145	24.3908	25.2967	25.2062	25.7266	22.082	22.5398	22.2781	22.0968	22.0747	22.6962	NEFH
P12236	NA	NA	NA	18.8617	NA	19.0169	NA	NA	NA	NA	NA	NA	NA	NA	NA	NA	NA	NA	NA	NA	NA	NA	20.0993	NA	SLC25A6
P12268	28.0034	27.9163	28.1816	27.176	28.0581	27.386	27.0165	27.0781	27.1253	27.1492	27.1715	26.5288	28.3671	28.3623	28.3428	28.2192	28.3816	28.476	27.7785	28.0017	27.6714	27.781	27.7655	27.8559	IMPDH2
P12270	25.9524	26.6532	25.4534	27.6365	26.4252	27.9144	25.332	24.6186	24.0151	24.7724	24.1316	25.3007	24.5494	24.3706	24.6973	25.6942	25.8911	24.5273	23.4399	23.9879	23.4698	23.8347	23.469	24.1524	TPR
P12277	22.9703	23.3358	23.2267	22.3257	23.5826	22.4191	23.9691	23.7482	24.1731	24.2398	23.8086	24.1703	24.1124	24.0267	24.4654	23.8427	23.8175	24.0861	23.6877	24.3567	23.7562	24.1368	23.9691	23.984	CKB
P12814	NA	NA	NA	NA	NA	NA	NA	NA	NA	NA	NA	NA	NA	NA	NA	NA	NA	NA	NA	NA	NA	NA	NA	23.0732	ACTN1
P12956	26.8775	26.8755	26.4298	26.9845	26.7397	27.0642	26.6174	26.8233	26.4557	26.4062	26.6977	26.8497	26.7988	26.8762	26.8331	26.8173	26.5936	26.7829	26.8099	27.0065	26.6324	26.8618	26.7455	26.965	XRCC6
P13010	25.7565	25.9149	25.827	26.8473	26.1747	26.0453	26.6353	26.2154	26.3552	26.59	26.3733	26.8621	26.0301	25.7685	26.1466	26.0132	25.8525	26.1453	26.2242	26.4432	26.3791	26.5352	26.5084	26.2775	XRCC5
P13639	28.986	28.9091	29.077	29.1728	29.0046	28.6716	29.175	29.3302	29.3284	29.235	29.4377	29.291	29.5781	29.2793	29.4886	29.4119	29.3594	29.3918	29.4653	29.2517	29.5649	29.5628	29.5794	29.5804	EEF2
P13693	22.7691	22.466	22.1005	NA	23.4538	NA	25.2734	26.1381	26.0253	25.6304	24.6947	24.5608	23.9465	23.719	23.464	23.8608	23.8428	23.8596	24.778	25.5605	25.768	24.8924	24.5808	25.7203	TPT1
P13804	24.2838	24.4492	24.1931	22.4334	24.3789	23.3671	25.3029	24.9589	24.4709	24.731	24.7133	25.0155	24.2729	24.7203	24.703	24.9283	24.6665	24.5043	24.7346	24.7321	24.6315	24.7699	24.7363	24.7717	ETFA
P13987	29.752	29.1546	29.5488	28.1699	29.1239	28.712	31.2676	31.4778	31.1906	31.1144	30.7592	31.374	29.3583	29.3564	28.8449	29.6506	29.268	28.8572	31.0511	30.2478	30.9018	30.7848	30.8664	31.2542	CD59
P14174	25.3097	25.5826	25.4393	NA	25.6966	24.233	NA	NA	NA	NA	NA	NA	24.7884	24.6399	24.7907	25.1195	NA	NA	NA	NA	NA	NA	NA	NA	MIF
P14384	NA	NA	NA	NA	NA	NA	NA	NA	NA	NA	NA	NA	NA	NA	NA	NA	NA	NA	NA	NA	NA	NA	NA	22.4128	CPM
P14618	29.706	29.9073	30.0293	30.1798	30.06	29.8214	30.601	30.4068	30.4801	30.5374	30.5258	30.594	30.3173	30.3226	30.2336	30.1383	30.2019	30.255	30.4629	30.4823	30.3842	30.2893	30.3096	30.4563	PKM
P14625	NA	NA	NA	24.6153	NA	23.4481	NA	NA	NA	NA	NA	NA	NA	NA	NA	NA	NA	NA	NA	NA	NA	NA	NA	NA	HSP90B1
P14866	27.3868	27.1688	27.2953	26.4846	27.3037	26.6711	26.6321	26.5705	26.6975	26.751	26.7459	26.9082	26.8906	26.6844	26.7608	26.6304	26.4975	26.6358	26.9257	26.8959	26.8106	26.8225	26.8309	26.8134	HNRNPL
P14923	21.227	21.3667	NA	NA	21.2367	NA	21.5771	22.4659	21.2783	23.1639	21.4684	21.5615	20.9459	20.927	21.0362	21.8235	21.1787	20.7513	21.6707	21.7564	NA	21.8665	NA	21.7236	JUP
P15170	23.6763	23.5777	23.6107	NA	23.614	NA	24.0161	23.6415	23.6049	23.7305	23.9455	23.6895	23.8132	23.6349	23.7812	23.6756	23.8097	23.9685	23.8771	24.053	23.9873	24.0088	24.1014	24.1055	GSPT1
P15311	NA	NA	NA	23.9757	NA	21.9193	20.9449	21.843	NA	NA	22.2716	NA	NA	21.1863	NA	NA	NA	21.0845	NA	NA	NA	20.4134	NA	NA	EZR
P15328	28.3133	27.9079	28.3527	26.4779	27.5163	27.1301	28.4247	28.972	29.0072	28.8569	28.4641	28.9942	27.2449	27.3641	27.752	27.8971	27.7602	27.6065	28.5391	27.8497	28.9519	28.3816	28.7872	28.8284	FOLR1
P15559	26.1467	26.0157	26.0889	24.8833	26.3165	25.3146	26.9175	27.3515	27.4895	27.2171	27.0937	27.0703	27.4574	26.9985	27.2636	27.1581	27.0734	27.0431	27.4447	27.6873	27.4051	27.4221	27.6127	27.4969	NQO1
P15880	28.2716	28.1294	28.3365	27.3501	28.1719	27.4231	28.4654	28.4672	28.585	28.5058	28.6312	28.4849	28.8479	28.6333	28.624	28.3978	28.4899	28.609	28.6887	28.6	28.6788	28.6602	28.6672	28.5639	RPS2
P16070	28.2362	28.3935	28.3858	27.2389	28.374	27.8278	27.7725	28.1478	27.9061	27.6337	27.9289	27.9654	28.1306	28.1609	28.2279	28.4647	28.2333	28.1787	28.121	28.2108	28.2248	28.0089	28.3123	28.4328	CD44
P16104	NA	NA	NA	NA	NA	21.7572	NA	NA	NA	NA	NA	NA	NA	NA	NA	NA	NA	NA	NA	NA	NA	NA	NA	NA	H2AFX
P16401	31.8773	31.9369	31.8033	30.0641	32.2844	31.0289	28.6558	28.5673	28.7492	28.6593	28.7237	28.7002	30.8916	30.9713	31.1331	30.4754	30.5514	30.4855	29.8546	30.6104	29.5318	30.0561	29.8622	30.4059	H1-5
P16402	27.2599	27.9135	27.6476	25.9087	28.0896	26.3833	22.5126	NA	22.3964	NA	NA	NA	24.8234	25.8044	26.3046	25.5059	25.5471	25.2757	24.7131	25.6853	24.5308	24.9288	24.8839	25.4096	H1-3
P16403	31.3488	31.1083	31.5383	29.6012	31.6796	30.194	27.1099	27.1596	27.1953	27.6275	27.3229	27.4994	29.5137	29.8344	29.7149	29.4072	29.2383	29.4132	28.7064	29.6876	28.3493	28.9542	28.9246	29.3955	H1-2
P16435	NA	20.9881	20.5004	NA	NA	NA	22.097	21.4664	NA	21.8358	NA	21.1469	21.1643	22.799	22.194	21.9731	21.7762	21.9339	22.4061	22.0945	NA	21.9482	NA	21.8311	POR
P16615	NA	NA	NA	NA	NA	NA	NA	NA	NA	NA	NA	NA	NA	NA	NA	NA	NA	NA	NA	NA	NA	NA	23.566	NA	ATP2A2
P17066	24.5926	24.5092	NA	24.6254	NA	NA	24.5155	24.3689	24.3352	24.6429	24.4317	24.658	25.0142	25.0447	NA	NA	NA	NA	24.4673	24.5182	NA	NA	NA	24.8347	HSPA6
P17096	27.2306	27.0745	26.8494	23.738	27.3241	25.879	21.1632	21.3156	21.8907	21.6042	22.1912	21.6332	23.5074	22.8913	22.7252	23.3029	23.1729	23.0922	NA	21.4735	NA	21.0899	21.0431	21.5176	HMGA1
P17174	NA	21.8115	21.9477	NA	23.2109	22.095	NA	NA	NA	NA	NA	NA	21.0587	21.5944	20.9711	NA	NA	NA	NA	NA	NA	NA	NA	NA	GOT1
P17844	27.8198	27.3874	27.8117	27.1098	27.7349	26.9046	27.4932	27.3564	27.4895	27.5008	27.4597	27.4645	27.7585	27.556	27.5749	27.2907	27.2134	27.4881	27.7767	27.6295	27.4927	27.5303	27.6364	27.4254	DDX5
P17858	NA	NA	NA	NA	NA	NA	23.2059	NA	23.2043	NA	NA	NA	23.2698	NA	23.2456	NA	23.3173	23.2209	23.0008	23.2981	23.3912	23.098	23.4132	NA	PFKL
P17980	23.0089	23.2984	23.4263	22.4017	23.2231	22.0938	23.2298	23.4576	22.9213	23.381	22.9766	23.5557	23.7724	23.9046	24.0324	24.2786	23.9529	23.9113	23.9573	24.0451	24.102	23.8939	23.8113	24.0542	PSMC3
P17987	25.3826	25.2941	25.568	24.9056	25.2847	24.5463	25.2512	25.4382	25.05	25.2484	25.3246	25	25.83	25.8537	25.8733	25.7569	25.7663	25.7751	25.5634	25.6761	25.5932	25.7441	25.738	25.7561	TCP1
P18077	25.2923	24.6395	25.5252	23.8581	25.1572	24.1881	24.7725	24.5475	24.2311	24.2375	24.3701	23.6517	25.6358	25.1599	24.7044	25.4481	25.2165	25.5948	25.5351	24.8048	25.0536	25.0233	25.1175	25.4977	RPL35A
P18085	NA	NA	NA	NA	NA	NA	NA	NA	NA	NA	NA	NA	NA	NA	NA	NA	NA	NA	NA	NA	NA	NA	NA	24.2025	ARF4
P18124	27.7494	27.8578	27.7657	27.004	27.8217	27.5414	27.0978	27.0651	27.402	27.1087	27.1321	27.0764	27.7591	27.688	27.7171	27.2664	27.1647	27.5659	27.0158	27.226	27.2148	27.2935	27.1909	27.1448	RPL7
P18206	20.5273	21.3064	NA	22.3786	NA	21.64	NA	NA	NA	NA	NA	NA	NA	NA	NA	NA	19.972	NA	NA	NA	20.3448	20.477	NA	NA	VCL
P18583	28.5796	28.6413	28.5039	27.4048	28.6379	28.0659	22.9621	22.8266	22.208	23.0218	22.7423	22.9247	27.7	27.9757	27.9229	27.8927	28.24	27.8245	23.0207	23.2504	23.1083	21.7463	22.8	23.0146	SON
P19338	29.8224	29.679	29.5971	29.635	29.7796	29.8655	27.2494	27.1301	26.8973	27.4639	27.2065	27.5161	27.4305	27.128	27.21	27.2863	27.1077	27.1958	26.4727	27.118	26.801	26.8878	26.838	26.9002	NCL
P19367	NA	NA	NA	NA	NA	NA	NA	NA	NA	NA	NA	NA	NA	NA	NA	NA	NA	NA	NA	NA	NA	16.7992	NA	NA	HK1
P19387	NA	NA	NA	NA	NA	NA	NA	NA	NA	NA	NA	NA	NA	NA	NA	NA	NA	NA	NA	NA	NA	NA	NA	20.6998	POLR2C
P19623	25.5866	25.2338	24.8196	23.4664	NA	24.4368	26.3811	26.3405	26.5754	26.3484	26.4027	26.1439	25.6331	24.9355	25.586	25.417	25.3995	26.0405	26.1325	26.4397	26.3492	26.0974	25.9694	26.2395	SRM
P20290	NA	NA	NA	21.9413	NA	NA	NA	NA	NA	NA	NA	NA	NA	NA	NA	NA	NA	NA	NA	NA	NA	NA	NA	NA	BTF3
P20618	NA	23.4249	NA	25.2742	NA	23.9389	NA	NA	NA	NA	NA	NA	NA	NA	NA	23.4556	23.3543	NA	NA	NA	NA	NA	NA	NA	PSMB1
P20700	23.9714	24.2589	24.0282	25.6215	24.9338	25.6496	24.5544	24.3357	24.5005	24.0044	24.3996	24.577	24.7782	24.5809	24.7507	23.9457	24.7299	25.004	25.4229	25.7897	24.5328	24.7485	24.0101	24.8012	LMNB1
P20810	25.2978	27.1338	27.4886	26.427	27.2256	25.8161	21.2138	20.8962	20.9299	21.1894	22.5655	21.6592	26.9661	25.2347	26.0107	26.4206	26.482	26.8403	20.6532	20.659	NA	NA	20.8353	20.9877	CAST
P20908	29.8054	30.0208	29.9914	28.5456	30.2285	29.086	29.3235	29.5651	29.4177	29.6341	29.3802	29.5332	29.3393	29.3829	29.318	29.1765	29.2625	29.2233	27.7806	28.2416	28.0607	27.9333	28	28.1561	COL5A1
P21266	26.3536	25.5728	26.5404	24.5047	25.5585	23.8521	26.2551	26.3668	25.9714	25.9114	26.2753	25.9845	26.3677	26.2411	25.95	26.1137	26.2787	26.5762	26.997	26.2089	26.9972	27.0225	26.909	27.0299	GSTM3
P21291	NA	NA	NA	NA	NA	NA	NA	NA	NA	NA	NA	NA	NA	NA	NA	NA	NA	NA	NA	NA	NA	NA	NA	22.7008	CSRP1
P21333	34.7879	34.7466	34.0527	33.9291	34.7584	34.4649	31.6767	31.8229	31.8254	31.9662	31.7692	32.0781	32.3337	32.0119	32.145	33.2116	33.3041	32.7267	30.7967	31.041	30.7164	30.8319	30.7139	30.9848	FLNA
P21399	21.1833	20.9426	21.0012	20.8637	21.3684	NA	21.7163	21.5172	20.699	21.5553	NA	21.611	20.9574	21.7459	21.3321	21.5493	21.5871	21.47	21.566	20.9514	21.5279	21.4249	NA	21.6509	ACO1
P21589	24.5301	24.189	24.8789	23.4358	24.2586	23.8199	24.4513	24.4545	24.5018	24.3874	24.4468	24.3949	24.514	24.0657	24.3373	24.6467	24.6281	24.6702	24.0868	23.8177	24.7825	24.1364	24.1032	24.7563	NT5E
P21964	NA	NA	NA	NA	NA	NA	NA	NA	NA	NA	24.1977	NA	24.0111	NA	23.0906	NA	NA	NA	24.5879	NA	24.8375	24.6765	24.7255	24.7393	COMT
P21980	22.0017	21.7946	21.8804	NA	22.0594	NA	22.8766	22.2899	21.7697	22.4519	21.6079	22.4063	22.1438	22.4314	22.0181	22.2588	22.3132	22.3533	22.5989	22.4235	22.4118	22.3052	22.5843	22.3917	TGM2
P22102	26.3959	26.0444	26.2086	25.6499	26.2885	25.666	27.0264	27.101	27.0951	26.9171	26.9176	27.0374	27.0542	27.08	27.1967	26.9446	26.7823	26.9824	27.0194	27.0707	26.8551	27.0974	27.0598	27.3116	GART
P22234	NA	NA	24.1138	NA	24.1394	NA	NA	23.8918	23.7476	NA	23.8969	24.153	24.1226	NA	24.0539	24.1232	NA	24.1097	24.0049	24.3141	24.2482	24.1632	24.1262	NA	PAICS
P22314	25.6187	25.8696	25.8527	26.2449	25.8448	25.994	26.4078	26.1669	26.164	26.3033	26.0812	26.57	26.0836	26.0901	26.0418	26.1559	25.8542	26.1472	26.0557	26.2689	26.1015	26.0068	25.9418	26.2527	UBA1
P22392	29.308	29.0748	29.2914	27.7411	29.1838	27.3909	22.4774	22.9991	23.0813	22.8839	22.5531	22.834	28.1382	27.6631	27.8881	28.5957	28.3586	28.1565	23.1748	23.4922	23.4839	23.1529	23.416	23.2196	NME2
P22626	28.3495	28.2056	27.8639	27.8903	28.3217	27.8109	27.8532	27.8599	28.0799	27.8992	28.0783	28.2395	27.5719	27.2333	27.4371	27.6623	27.6357	27.7483	28.1279	28.6421	27.9702	27.9887	27.8596	28.1539	HNRNPA2B1
P23246	29.645	29.5724	29.3238	29.4333	29.2772	28.8126	27.5825	27.453	27.5363	27.5039	27.6854	27.546	28.2234	27.9353	28.169	28.6435	28.6018	28.3608	27.6034	27.6707	27.5072	27.4076	27.4208	27.6792	SFPQ
P23381	NA	NA	NA	NA	18.8574	NA	NA	NA	NA	NA	NA	NA	NA	NA	NA	NA	NA	NA	NA	NA	NA	NA	NA	NA	WARS1
P23396	28.5413	28.2725	28.4871	27.3714	28.2192	27.2768	28.6882	28.5836	28.6214	28.4345	28.6697	28.263	29.0627	29.0029	28.7161	28.8287	28.6438	28.9434	28.9589	28.7951	28.916	28.8589	28.8691	29.0084	RPS3
P23526	27.1878	26.1425	27.455	25.2199	26.8938	26.0041	25.4563	25.2912	25.3257	25.3255	25.664	25.1066	27.0804	26.3769	25.6929	26.548	26.3535	26.1963	26.2549	26.0485	26.1347	25.9878	26.1985	26.0863	AHCY
P23528	26.9502	26.9087	26.9754	25.7135	27.1066	26.3826	27.6359	27.6278	27.5126	27.7527	27.6468	27.801	27.629	27.6629	27.707	27.5084	27.3254	27.4685	27.6096	27.7727	27.6542	27.7155	27.6703	27.7781	CFL1
P23919	24.6646	24.5902	24.4525	NA	24.3018	NA	25.277	24.8301	25.4687	25.0652	25.2816	24.8706	24.8769	24.7486	24.8155	24.4647	24.7661	24.8566	25.3198	25.3784	24.8877	24.7894	NA	25.2665	DTYMK
P23921	25.5869	25.4588	25.8063	24.2493	25.4841	23.6096	26.2576	26.496	26.4101	26.2652	26.4664	26.3126	26.3652	26.3666	26.2261	26.1178	26.264	26.4349	26.6684	26.5065	26.5464	26.5675	26.6187	26.6387	RRM1
P24666	22.4514	22.4817	22.7673	NA	22.403	NA	NA	NA	NA	NA	NA	23.6652	23.5369	22.9774	23.3993	22.9808	23.1443	22.9416	23.4674	23.3908	NA	23.3905	23.2996	NA	ACP1
P24752	NA	NA	NA	NA	NA	NA	NA	NA	NA	NA	NA	NA	NA	NA	NA	NA	NA	NA	NA	NA	NA	NA	NA	20.0689	ACAT1
P24941	NA	NA	NA	NA	NA	NA	NA	NA	NA	NA	NA	NA	NA	NA	NA	NA	NA	NA	NA	NA	NA	NA	NA	21.5619	CDK2
P25205	24.0523	23.1972	24.0731	25.3239	24.0575	25.4289	24.431	24.472	24.0378	24.3913	24.1691	24.2597	24.3294	24.5677	24.2959	24.4472	24.2122	24.3896	24.3018	24.6005	24.7165	25.0247	24.8967	24.6154	MCM3
P25325	NA	NA	NA	NA	NA	NA	NA	NA	NA	NA	NA	NA	NA	NA	NA	NA	NA	NA	NA	NA	NA	NA	NA	21.3975	MPST
P25398	25.8692	26.0312	25.7905	26.0676	26.1667	25.8499	26.7578	26.4962	26.6986	26.8228	27.1897	26.8942	26.6293	26.4267	26.2819	26.0272	26.1281	26.3381	26.6781	26.4521	26.732	26.9869	26.5928	26.8099	RPS12
P25685	NA	NA	NA	NA	NA	NA	NA	22.2494	22.2823	22.5294	22.1966	NA	NA	NA	19.7355	NA	NA	20.1044	22.3768	22.5712	22.5274	22.5739	22.4444	22.7643	DNAJB1
P25705	28.1495	27.9285	28.2382	27.648	27.9951	27.4379	28.702	28.3435	28.5887	28.5542	28.7623	28.7368	28.3938	28.2629	28.3897	27.9361	28.0688	28.0931	28.1015	28.2049	28.0146	28.0074	28.1312	27.9235	ATP5F1A
P25786	24.6167	24.6019	NA	25.8035	NA	23.8945	23.4055	23.4759	NA	NA	NA	NA	23.6704	24.0446	NA	24.3723	25.2346	23.9888	NA	NA	23.2367	NA	22.9883	NA	PSMA1
P25787	23.4218	24.9748	23.0287	26.5854	23.267	25.1518	22.0643	22.1757	21.42	22.1988	21.9156	22.3004	22.163	22.0089	22.2741	24.8264	24.9685	22.7029	21.8919	22.1882	21.676	21.6525	21.9861	21.9545	PSMA2
P25788	23.0347	22.7772	22.523	25.6297	22.4269	22.6033	21.5407	NA	21.4105	NA	21.5737	NA	NA	NA	NA	NA	22.9151	NA	NA	21.8194	21.6914	NA	NA	NA	PSMA3
P26038	25.0275	25.0213	25.7007	27.0935	24.9028	26.8625	25.0003	25.2256	25.4467	25.4427	24.9836	24.5117	24.9725	24.6696	24.5689	25.0032	24.8119	24.6086	24.543	24.5194	23.9703	24.9419	24.5694	24.6588	MSN
P26358	NA	NA	NA	NA	NA	NA	NA	NA	NA	NA	NA	NA	NA	NA	NA	NA	NA	NA	NA	NA	NA	NA	NA	20.7719	DNMT1
P26368	NA	NA	NA	NA	NA	NA	NA	NA	NA	NA	NA	NA	NA	NA	NA	NA	NA	NA	NA	NA	NA	NA	21.3148	NA	U2AF2
P26373	27.8504	27.8068	27.9275	26.9023	27.9031	27.2952	27.375	27.2101	27.4195	27.1719	27.3671	27.0959	28.1038	27.9497	28.0094	27.7983	27.7191	27.8974	27.5056	27.6549	27.4226	27.3336	27.3164	27.407	RPL13
P26447	24.4257	NA	24.6351	NA	24.4792	NA	23.8856	24.3051	24.5164	24.0819	24.4244	23.9911	24.9573	24.8408	24.8021	24.9459	24.8779	25.2959	24.5828	24.5709	24.6814	24.8336	24.8964	24.6441	S100A4
P26583	27.9152	27.3193	28.0967	26.0267	27.5875	NA	NA	NA	NA	NA	NA	25.9716	NA	26.0532	24.7774	NA	NA	NA	NA	NA	NA	NA	NA	NA	HMGB2
P26599	25.0875	25.2366	24.2565	25.4731	24.781	25.3135	24.0598	24.2356	22.6782	23.5847	22.8508	23.5172	23.4155	24.6576	23.8435	24.6927	24.5294	23.8054	23.8453	23.8814	24.1453	24.0671	24.2017	24.284	PTBP1
P26639	26.0529	26.0337	26.1134	26.1169	26.0187	25.8927	26.5205	26.6118	26.8063	26.6457	26.5449	26.5514	26.9048	26.808	26.6561	26.5687	26.6225	26.9097	26.8492	26.8843	26.8592	26.9939	26.8089	26.9698	TARS1
P26640	24.2867	24.2898	24.1967	24.7314	24.0601	24.5078	24.4145	24.4846	24.9366	24.3699	24.9111	24.4647	25.0825	24.8242	24.9719	25.1317	24.8261	25.1088	24.747	24.7571	24.9308	24.8091	24.6744	25.0951	VARS
P26641	26.9709	26.7923	27.0292	27.1341	26.8471	26.591	26.8873	27.0314	27.1116	26.9469	27.0934	26.9552	27.2641	27.0802	27.1858	27.1301	27.0674	27.2184	26.9398	27.0948	27.1645	27.0299	26.9874	27.3129	EEF1G
P27105	29.7765	29.814	29.7051	28.4865	29.91	28.8445	28.0025	28.4695	28.1917	28.242	28.1881	28.0613	29.5192	29.542	29.5679	29.3137	29.5608	29.3233	27.8224	28.3703	28.2277	28.026	28.0276	28.0003	STOM
P27348	NA	23.1792	22.953	22.396	22.9638	NA	NA	22.9452	NA	NA	NA	NA	23.5621	23.112	23.2731	23.2851	23.2407	22.982	NA	22.7876	22.8597	NA	22.9003	NA	YWHAQ
P27352	NA	NA	NA	NA	NA	NA	NA	NA	NA	NA	NA	NA	NA	NA	NA	NA	NA	NA	NA	NA	NA	NA	NA	24.7815	CBLIF
P27635	27.545	27.5166	27.6349	27.1237	27.6935	27.1761	28.6872	28.5973	28.7423	28.6818	28.2896	28.2326	28.1089	27.7644	27.9026	28.1322	27.7464	27.8892	28.4706	28.6086	28.5762	28.8395	28.8129	28.6578	RPL10
P27694	22.544	21.7771	22.5145	NA	22.1306	21.7129	20.8039	20.4501	20.7127	NA	20.8205	20.8316	NA	NA	NA	21.3568	21.002	NA	20.3726	20.5463	20.7203	20.4135	20.2354	20.509	RPA1
P27695	27.2909	27.0037	27.0627	23.4426	27.0644	26.052	22.1625	21.9696	21.9559	21.775	21.9079	22.2759	21.882	21.931	21.2276	22.0603	21.8662	21.6383	21.7468	21.6375	21.7972	21.8612	22.3052	22.06	APEX1
P27708	26.99	27.0203	27.222	26.5662	27.1766	27.2372	27.7584	27.523	27.5473	27.6726	27.746	27.6307	27.7978	27.672	27.8378	27.6229	27.5533	27.6934	27.784	27.7576	27.7343	27.598	27.5293	27.6564	CAD
P27816	30.9929	31.2566	31.1096	29.8837	31.391	30.1806	25.0289	24.9835	25.4046	25.953	25.0779	24.6226	29.6152	29.6216	29.7202	30.0668	30.4686	29.8278	24.1933	24.6932	23.5154	23.8593	24.3219	25.2909	MAP4
P28066	25.3858	25.5234	25.0705	27.3069	24.8185	24.7523	24.4639	24.7283	24.31	24.4427	24.1583	24.3152	24.7658	25.1458	24.6088	26.4683	26.7544	24.9925	25.2398	24.596	24.9563	24.9873	24.9146	25.0977	PSMA5
P28070	22.4967	22.4386	21.8984	25.4328	NA	NA	NA	NA	NA	NA	NA	NA	NA	NA	NA	22.2785	22.5295	NA	NA	NA	NA	NA	NA	NA	PSMB4
P28072	23.4755	23.5189	23.2645	24.0943	23.252	22.6691	NA	NA	NA	NA	22.2548	22.1589	22.7428	22.663	22.742	24.5685	23.636	22.8305	NA	NA	21.9708	21.9728	NA	NA	PSMB6
P28074	22.7745	21.7975	21.8768	24.4063	21.9068	21.7396	NA	21.3991	NA	NA	NA	NA	21.4243	21.3398	21.1562	22.3276	22.3812	NA	NA	NA	NA	NA	NA	NA	PSMB5
P28288	NA	NA	NA	NA	NA	NA	NA	NA	NA	NA	NA	NA	NA	NA	NA	NA	NA	NA	NA	NA	NA	NA	NA	20.9516	ABCD3
P28340	NA	NA	NA	19.8306	NA	20.5091	NA	NA	NA	NA	NA	NA	NA	NA	NA	19.1502	NA	NA	NA	NA	20.1418	20.1921	19.936	20.0288	POLD1
P28838	NA	NA	NA	NA	22.0804	NA	NA	22.0646	NA	22.13	NA	22.4365	21.9816	22.0684	21.9409	22.1776	NA	22.1031	NA	21.9153	22.062	22.2332	NA	NA	LAP3
P29372	NA	NA	NA	NA	NA	NA	NA	NA	NA	NA	NA	NA	NA	NA	NA	NA	NA	NA	NA	NA	NA	NA	NA	21.0267	MPG
P29401	32.0887	31.9956	31.8401	30.6929	32.0833	30.7055	29.1417	29.3055	29.4006	29.165	29.1996	29.2388	30.4172	29.9	30.0164	30.3149	30.221	30.4519	29.1425	29.3325	29.2409	29.162	29.0821	29.168	TKT
P29692	22.6627	NA	NA	24.1447	NA	22.9166	NA	NA	NA	NA	NA	22.9422	NA	NA	22.3276	22.5334	22.5321	22.3509	22.4711	22.5303	22.5704	22.5898	22.5926	22.6501	EEF1D
P29972	NA	22.5021	22.5842	NA	NA	NA	NA	NA	NA	NA	NA	NA	22.4955	21.9534	22.4072	22.0508	22.3029	22.3724	NA	21.8285	21.7376	21.5951	NA	NA	AQP1
P30041	24.1293	NA	24.1568	NA	24.5702	NA	24.9216	24.7349	24.4647	25.1269	24.8539	25.0001	24.6245	25.1047	25.0037	25.0844	24.7245	24.7256	24.9783	25.012	NA	25.0575	24.751	25.1352	PRDX6
P30044	24.4844	24.4058	23.7524	24.4556	24.2263	23.6731	24.7799	24.9237	25.0048	24.6361	23.757	24.0037	23.2471	25.1339	24.5292	25.09	24.8869	24.4206	24.9519	25.0611	25.2947	25.5085	25.5891	25.0939	PRDX5
P30048	24.0056	24.0731	24.2135	22.9004	NA	NA	24.4277	24.2698	NA	23.9723	24.0872	24.4254	24.1047	24.032	23.9699	24.0991	23.9944	24.2103	24.0898	24.1956	24.2913	24.0354	24.058	24.0371	PRDX3
P30050	23.9105	23.9792	24.1798	22.8735	NA	NA	23.4368	NA	NA	NA	NA	23.5577	24.1202	24.5622	24.4726	24.367	24.121	24.407	23.6835	23.7203	23.9286	NA	NA	NA	RPL12
P30084	24.1389	23.7821	24.4567	22.0647	23.6817	22.6687	25.2219	25.0588	25.0563	25.323	24.6497	24.9787	25.0263	24.2541	24.5815	24.2774	23.9744	24.1829	24.146	24.0042	24.4384	24.378	25.0035	24.4955	ECHS1
P30085	NA	NA	NA	NA	NA	NA	NA	NA	NA	NA	NA	NA	NA	NA	NA	NA	NA	NA	NA	NA	NA	NA	23.3717	NA	CMPK1
P30101	NA	NA	NA	NA	NA	NA	23.9633	NA	NA	NA	NA	NA	NA	NA	NA	NA	NA	NA	NA	NA	NA	NA	NA	NA	PDIA3
P30153	NA	NA	NA	NA	NA	NA	NA	NA	NA	NA	NA	NA	NA	NA	NA	NA	23.4564	NA	NA	NA	NA	NA	NA	NA	PPP2R1A
P30837	24.3968	24.9756	25.4852	23.0709	25.0543	24.0397	25.7906	26.0125	26.2342	25.8347	26.2211	26.5244	25.7631	25.5565	25.732	25.2662	25.3143	25.5574	25.5808	25.3155	25.4795	25.4967	25.6135	25.643	ALDH1B1
P30838	24.7456	24.801	24.9203	22.7026	24.6745	NA	24.9223	24.723	24.7725	24.6142	24.9581	24.5351	24.8392	24.8047	24.9538	24.6074	24.4631	25.012	24.8878	24.6249	24.4775	24.6708	NA	24.932	ALDH3A1
P30876	26.0699	26.7244	26.7086	24.6205	26.8676	25.9346	23.8487	23.7977	23.8287	23.3381	23.8377	23.5797	23.5308	23.6657	23.509	23.3158	23.4615	23.5832	23.7873	23.8021	23.6367	23.8025	NA	23.8876	POLR2B
P31040	26.0729	26.0636	26.152	25.4004	26.306	25.8165	26.9711	26.9252	27.1346	26.9107	27.0359	26.8018	26.1913	26.2452	26.1456	26.1847	25.9285	25.9952	26.3844	26.3557	26.3982	26.7508	26.4887	26.6931	SDHA
P31153	25.0108	24.708	25.133	24.1341	25.2225	24.3691	26.4681	25.9581	26.9181	26.3886	26.5822	26.5712	26.1764	25.5489	25.6515	25.5521	25.5294	25.5962	26.6318	26.892	26.5948	26.7594	26.8371	26.6207	MAT2A
P31327	29.2374	29.1658	29.3971	28.9261	29.3397	29.2343	30.1332	30.0703	30.2043	30.0706	30.1816	30.125	29.4714	29.4603	29.5586	29.305	29.2812	29.4851	29.5922	29.6647	29.3525	29.5893	29.5862	29.5763	CPS1
P31689	24.8406	24.8736	25.0717	24.0666	25.4619	23.8837	25.6664	25.5031	25.7691	25.5192	25.2381	25.4393	25.3013	24.997	25.927	25.4844	25.1228	25.5466	25.1402	25.0607	25.0188	25.2513	25.4077	25.0652	DNAJA1
P31939	22.9113	23.0641	22.6953	23.4546	23.1633	22.1052	23.181	23.0014	22.2463	23.0799	22.7575	23.167	22.8301	23.6188	23.1208	23.4643	23.3424	23.3343	23.0262	23.4511	23.0331	23.0021	23.597	23.3414	ATIC
P31942	25.2439	25.142	25.2843	23.4491	25.0595	23.8641	25.4117	25.3492	25.2086	25.3959	25.5241	25.1361	25.7536	25.6981	25.6631	25.5679	25.5767	25.7025	25.5364	25.8597	25.4074	25.5166	25.2298	25.698	HNRNPH3
P31943	28.6934	28.5428	28.7347	27.5569	28.6494	27.6898	28.7205	28.8921	28.7294	28.7404	28.7322	28.6947	28.7981	28.8643	28.7608	28.7322	28.6587	28.89	28.9632	28.9794	28.8806	28.8888	28.9899	28.8622	HNRNPH1
P31947	NA	NA	NA	NA	NA	NA	NA	NA	NA	NA	NA	NA	NA	NA	NA	NA	NA	NA	NA	NA	NA	NA	NA	22.5666	SFN
P31948	NA	NA	NA	NA	NA	NA	NA	NA	NA	NA	NA	NA	NA	NA	NA	NA	NA	NA	NA	NA	NA	NA	NA	22.5636	STIP1
P31949	NA	NA	21.1019	NA	NA	NA	NA	NA	NA	NA	NA	NA	NA	NA	NA	NA	NA	NA	NA	NA	NA	NA	NA	NA	S100A11
P32119	NA	NA	NA	NA	NA	NA	NA	NA	NA	NA	NA	NA	NA	NA	NA	NA	NA	NA	NA	NA	NA	NA	NA	20.7136	PRDX2
P32969	25.5477	24.7552	25.4114	25.7717	24.7748	24.5541	25.472	25.5291	26.1385	26.0012	25.5631	25.8323	26.0864	26.2097	25.8702	25.6814	25.635	26.2242	25.968	25.8397	25.6027	26.291	26.3397	25.9366	RPL9
P33176	21.5032	21.4975	21.4145	NA	21.8186	NA	21.5652	21.8924	21.5298	21.7391	21.3474	21.4697	21.458	22.088	21.9485	21.86	21.7874	21.7753	21.8912	21.8295	21.9258	21.7294	22.1633	21.7269	KIF5B
P33527	NA	NA	NA	NA	NA	19.8008	NA	NA	NA	NA	NA	NA	NA	NA	NA	NA	NA	NA	NA	NA	NA	NA	NA	NA	ABCC1
P33991	26.3436	26.4827	26.6133	26.8334	26.4876	26.8652	24.9602	24.6836	25.1383	25.2224	25.0148	24.9232	25.2807	25.1612	24.9146	24.4634	24.3321	24.8696	24.7335	24.943	25.4795	25.272	26.0455	25.2931	MCM4
P33992	23.8421	23.7883	23.7719	23.8249	24.0415	24.1298	24.5532	24.2685	24.4226	24.7933	24.6809	24.8156	24.6511	24.4079	24.6774	24.3551	24.4015	24.2531	24.3627	24.638	24.2495	24.1532	24.4302	24.3772	MCM5
P33993	26.7296	26.8457	26.8331	26.0913	27.0368	26.4786	27.68	27.6162	27.44	27.6609	27.5965	27.5449	27.3076	27.4192	27.4187	27.2179	27.2505	27.2361	27.3822	27.6711	27.4246	27.5635	27.4623	27.7077	MCM7
P34896	25.3851	25.2215	26.4609	NA	25.7928	NA	NA	23.8666	NA	NA	NA	NA	25.2291	25.603	25.4544	24.994	25.3954	25.7686	NA	NA	NA	NA	NA	NA	SHMT1
P34897	29.1583	29.1783	29.3367	28.3152	29.2329	28.7297	28.0254	28.1001	28.2445	28.0345	28.0932	27.9972	29.2528	29.366	29.2356	29.0296	29.3592	29.1522	28.0648	28.3726	28.0129	28.1438	28.0634	28.1772	SHMT2
P34932	NA	NA	NA	22.9885	NA	NA	NA	NA	NA	NA	NA	NA	NA	NA	NA	NA	NA	NA	20.7602	NA	NA	NA	NA	NA	HSPA4
P35221	NA	NA	NA	18.2266	NA	NA	NA	NA	NA	NA	NA	NA	NA	NA	NA	NA	NA	NA	NA	NA	NA	NA	NA	NA	CTNNA1
P35250	NA	NA	NA	NA	NA	NA	NA	NA	NA	NA	NA	NA	NA	NA	NA	NA	NA	NA	NA	NA	NA	NA	NA	18.6935	RFC2
P35270	20.561	20.6904	NA	20.5136	NA	20.5511	NA	NA	NA	NA	NA	NA	NA	20.6258	NA	20.7583	20.5127	NA	20.2813	NA	22.1514	20.8759	20.9962	21.0339	SPR
P35579	32.1015	32.0182	31.6267	33.2054	31.7186	33.7246	31.3214	31.3396	31.2598	31.5053	31.2707	31.5325	31.2046	31.3559	31.1702	32.1481	32.3215	31.0044	30.7705	30.8625	30.6996	30.6657	30.6819	30.8972	MYH9
P35580	NA	NA	NA	21.7987	NA	22.2513	NA	NA	NA	NA	NA	NA	NA	NA	NA	NA	NA	NA	NA	NA	NA	NA	NA	NA	MYH10
P35637	NA	25.1371	25.6384	26.5144	24.7276	24.4186	NA	NA	NA	NA	NA	NA	23.2614	NA	NA	24.1363	24.6728	23.7636	22.973	NA	NA	23.7242	NA	NA	FUS
P35658	23.7769	23.9581	23.0069	25.7219	23.5693	24.8518	NA	22.5327	22.3851	NA	NA	NA	23.2072	22.926	23.4618	23.4672	23.9809	22.233	NA	NA	21.8301	NA	NA	NA	NUP214
P35659	28.0222	28.1452	27.842	25.5977	28.3548	26.3803	21.0992	21.8216	21.4736	21.4596	20.8811	21.1339	20.9179	21.5722	21.7533	21.3275	21.2865	21.8952	21.2927	19.9987	21.5189	21.265	21.2084	21.374	DEK
P35998	23.3775	23.9117	23.85	23.2169	23.8666	23.6517	24.5285	24.5623	24.5021	24.6957	24.6709	24.8232	24.721	24.7427	25.1381	24.847	24.4271	24.6308	24.9994	24.9365	24.6619	24.827	24.9281	25.0493	PSMC2
P36507	NA	NA	NA	NA	NA	NA	24.4317	24.2632	24.4611	24.3306	24.4716	24.1059	24.2493	24.0678	NA	NA	NA	24.0605	24.3847	24.6307	24.2293	24.3664	24.4692	24.4759	MAP2K2
P36542	NA	NA	NA	NA	NA	NA	NA	NA	NA	NA	NA	NA	NA	NA	NA	NA	NA	NA	NA	NA	20.3304	NA	NA	NA	ATP5F1C
P36578	29.4664	29.5131	29.0626	29.1995	29.2776	29.5506	27.8281	28.049	27.9312	28.2739	27.9223	27.8642	28.7101	28.7604	28.7501	28.8288	28.6249	28.5673	28.0036	28.0098	28.0165	28.0451	27.9848	28.088	RPL4
P36776	24.4122	24.3547	24.4602	23.4356	24.4012	23.6922	25.6113	25.4922	25.491	25.3669	25.6255	25.4333	24.8025	24.5668	24.9079	24.557	24.2596	24.6964	24.9983	24.7204	24.9429	25.0456	24.5579	25.102	LONP1
P36873	NA	NA	NA	NA	NA	NA	NA	NA	NA	NA	NA	NA	NA	NA	NA	NA	NA	NA	NA	NA	NA	NA	22.5149	NA	PPP1CC
P37108	NA	NA	NA	NA	NA	NA	NA	NA	NA	NA	NA	NA	NA	NA	NA	NA	NA	NA	NA	NA	NA	NA	NA	22.357	SRP14
P37802	24.8964	25.2851	24.5189	NA	24.6794	NA	24.8601	24.8753	24.5137	25.0387	25.1653	24.8821	25.4519	25.0373	25.1801	25.2984	25.3225	24.9373	25.3495	25.3393	25.0213	25.303	25.2589	25.4258	TAGLN2
P37837	NA	NA	NA	19.4799	NA	NA	NA	NA	NA	NA	NA	NA	NA	NA	NA	NA	NA	NA	NA	NA	NA	NA	NA	NA	TALDO1
P38117	NA	NA	24.546	NA	25.3769	NA	24.9905	25.9617	25.7348	25.5979	25.6894	25.1778	25.2515	25.0112	24.9628	24.2006	24.9217	24.6476	24.6703	24.967	24.719	25.1957	24.906	24.7795	ETFB
P38159	24.7691	26.102	24.1466	26.1935	25.1643	24.3757	22.9501	22.9802	23.1815	22.7103	23.3202	23.2376	23.5172	22.955	22.1329	23.4658	23.2032	22.7773	22.6248	22.8491	23.0013	22.8402	22.8076	22.9892	RBMX
P38606	23.9612	23.7987	24.031	23.9338	23.5748	24.232	25.3531	25.4893	25.0972	24.5507	24.6979	25.5793	23.9472	24.4238	25.1122	24.8877	24.6085	25.5057	25.8003	25.6912	26.5878	26.2203	25.9451	26.4845	ATP6V1A
P38646	30.0167	29.9652	29.9894	28.3424	30.1476	28.9176	31.0953	31.0773	31.2706	31.1842	31.2407	31.3321	30.4431	30.2698	30.4015	30.0838	30.1562	30.2994	30.4486	30.6795	30.2733	30.4389	30.3602	30.4219	HSPA9
P38919	26.5113	25.7044	26.42	25.7609	25.8231	24.8803	24.8313	24.9175	24.3737	24.4395	24.4192	24.1271	26.5296	26.7363	26.2696	26.1764	26.2129	26.6456	24.8634	24.6764	25.2148	25.3613	25.3282	25.1926	EIF4A3
P39023	28.4164	28.3868	28.3521	28.1952	28.2462	28.2631	27.3493	27.5622	27.4166	27.5744	27.5979	27.4531	28.2404	28.3033	28.4396	28.1435	28.0947	28.1473	27.8171	27.794	27.8486	27.8394	28.003	27.9364	RPL3
P39748	25.5799	24.8169	25.5428	24.0867	25.7003	24.761	25.4918	25.512	25.4306	25.4367	25.4905	24.8403	25.2711	24.9128	25.4501	24.8888	24.9259	25.1454	25.408	25.3789	25.288	25.2466	25.4958	25.3613	FEN1
P40227	25.2242	25.9879	23.8277	26.5181	24.2481	25.9026	25.4057	25.6772	25.8156	25.7128	25.5958	25.7132	25.9927	26.1682	26.1507	26.3114	25.7967	25.6262	25.6377	26.096	26.1189	26.3132	26.5657	26.1117	CCT6A
P40429	26.6027	26.8183	26.6255	26.3222	26.7832	26.2855	26.4298	26.7934	26.2793	26.3769	26.4212	25.6621	26.9556	26.9184	26.4047	26.7541	26.7588	26.7455	26.6172	26.6944	26.6917	26.7321	26.7845	26.867	RPL13A
P40763	21.5692	21.5474	21.7245	21.7544	21.8329	22.1348	NA	22.4092	23.1455	NA	NA	NA	NA	21.4823	NA	21.6921	21.3091	NA	22.5142	22.2556	22.6439	23.5528	23.7069	23.1966	STAT3
P40926	26.3324	26.5926	25.9553	25.0612	26.4786	25.0541	24.3351	23.7333	23.7861	24.2275	23.865	24.4553	25.1517	25.1463	24.9637	25.5142	25.6488	25.5323	23.3371	23.3942	23.2893	22.9003	23.1663	23.5002	MDH2
P40939	26.6519	26.5245	26.7595	25.5583	26.5392	25.4059	27.2735	26.9455	27.0472	26.9549	27.1745	26.9968	26.7035	26.5451	26.852	26.5502	26.4172	26.6593	26.7496	26.5715	26.4896	26.6334	26.6468	26.6584	HADHA
P41091	24.1559	24.1375	NA	23.5313	NA	23.5641	24.9558	24.7671	24.9681	NA	24.8314	24.8292	NA	NA	NA	24.3026	24.1684	24.6801	NA	NA	24.0713	24.598	24.1682	NA	EIF2S3
P41240	NA	NA	NA	NA	NA	NA	NA	NA	NA	NA	NA	NA	NA	NA	NA	NA	NA	NA	NA	NA	NA	NA	NA	21.3647	CSK
P41250	22.5145	22.5659	22.9516	23.2525	22.8544	22.9121	22.4367	22.4167	NA	NA	NA	NA	23.5076	23.5027	23.4314	23.4632	23.2471	23.83	22.4429	23.027	23.6969	23.7547	24.0129	23.7918	GARS1
P41252	23.5063	23.5611	23.9764	23.5253	23.7726	24.0384	23.4974	23.6122	23.3084	23.227	22.7524	23.256	24.5612	24.3161	24.6047	24.5529	24.3425	24.825	23.968	23.5024	23.5956	23.8041	23.7373	24.3303	IARS1
P42166	NA	NA	NA	NA	NA	NA	23.8564	23.5732	NA	NA	NA	NA	23.34	NA	23.3846	23.4333	23.8438	NA	23.6028	NA	23.3973	23.5163	NA	23.5273	TMPO
P42224	23.8063	24.0912	24.1077	23.3261	23.8405	23.6309	24.5994	24.6192	NA	24.5567	24.4542	24.3035	24.8462	24.6236	24.5486	24.239	24.5677	24.9106	24.5993	24.6235	24.7292	24.8337	24.4847	24.8728	STAT1
P42285	NA	NA	NA	NA	NA	NA	NA	NA	NA	NA	NA	NA	NA	NA	NA	NA	NA	NA	NA	NA	NA	NA	NA	18.3862	MTREX
P42330	25.4016	25.5042	24.918	24.2362	25.8248	24.7974	26.7492	26.4941	26.5844	26.4815	26.6105	26.1213	25.4421	26.2076	26.1679	25.8115	25.9483	25.9812	26.6227	26.4361	26.7079	26.7894	26.7884	26.4229	AKR1C3
P42345	NA	NA	NA	NA	NA	NA	NA	NA	NA	NA	NA	NA	NA	NA	NA	NA	NA	NA	NA	NA	NA	NA	NA	19.9207	MTOR
P42356	NA	NA	NA	19.2939	NA	NA	NA	NA	NA	NA	NA	NA	NA	NA	NA	NA	NA	NA	NA	NA	NA	NA	NA	NA	PI4KA
P42677	26.0125	26.2194	26.4758	25.2467	26.3914	25.813	27.1906	27.409	27.2437	27.2804	27.3297	27.4265	26.6909	26.6006	26.7818	26.6067	26.7516	26.5366	27.2384	27.2852	26.8314	27.4398	26.8798	27.1314	RPS27
P42704	28.8074	28.7716	28.8422	28.0763	28.9815	28.1468	29.2589	29.3254	29.4052	29.3123	29.4504	29.217	28.725	28.6478	28.7659	28.6988	28.4396	28.7129	28.7293	28.775	28.8282	28.7957	28.8261	28.9179	LRPPRC
P42766	26.8413	26.7551	25.4692	25.6084	26.7545	25.6829	NA	NA	NA	NA	NA	NA	24.8907	24.8928	24.6834	24.7695	24.6668	24.5308	23.3959	23.5318	23.8188	23.5168	NA	23.4958	RPL35
P42771	24.246	24.2993	24.3306	22.6927	NA	22.9865	24.8896	24.8701	24.8085	24.6819	24.7975	24.2289	24.6452	24.3727	24.8265	24.4067	24.2812	25.0531	25.1925	25.0557	24.6241	24.6087	24.3713	24.7191	CDKN2A
P43243	27.6283	27.379	27.4113	27.2513	27.5752	27.6445	27.6835	27.7318	28.0409	27.9706	27.9828	27.8925	27.9804	27.7445	27.8199	27.3592	27.4789	27.6352	27.7592	28.0407	27.827	27.8762	27.9265	27.971	MATR3
P43250	NA	NA	NA	NA	NA	NA	NA	NA	NA	NA	NA	NA	NA	NA	NA	NA	NA	NA	NA	NA	NA	NA	16.6402	NA	GRK6
P43686	22.6363	23.1704	22.3094	23.2593	22.5515	23.1444	24.2352	23.6122	23.076	23.188	23.2143	23.2778	22.3821	23.0456	22.6568	23.8129	23.273	22.7913	23.9219	24.0805	24.1353	24.3376	24.3318	24.2189	PSMC4
P43897	NA	NA	NA	NA	NA	NA	NA	NA	NA	NA	NA	NA	NA	NA	NA	NA	NA	NA	NA	NA	NA	NA	NA	22.5123	TSFM
P45974	NA	20.5221	NA	21.6214	NA	21.6769	NA	NA	NA	NA	NA	NA	NA	20.3499	20.0137	20.4718	20.2537	NA	NA	20.3234	21.261	20.339	21.9793	20.9114	USP5
P46013	28.3933	28.4689	27.6912	27.8302	27.9567	28.5872	23.2483	23.0427	22.7988	23.0809	22.8666	23.465	23.3314	23.2353	23.1226	26.8282	26.6076	23.8009	21.5374	21.3939	22.0325	21.8174	21.7321	22.7432	MKI67
P46060	21.0363	22.0707	20.2681	NA	NA	NA	22.1223	22.1727	NA	NA	NA	NA	21.572	21.722	21.8706	22.5057	22.0182	21.3687	22.2099	22.2508	21.8362	21.7919	NA	21.7758	RANGAP1
P46063	NA	NA	NA	NA	21.4859	NA	NA	21.3551	NA	NA	21.3542	NA	21.284	21.3321	NA	21.2249	NA	21.0475	NA	NA	21.6094	21.2256	NA	21.6943	RECQL
P46087	23.4722	NA	NA	25.082	NA	23.6089	NA	NA	NA	NA	NA	NA	22.5953	22.6563	22.4899	23.1937	22.9127	22.6272	22.3516	22.372	22.5647	22.4165	22.3238	22.6105	NOP2
P46100	NA	NA	NA	NA	NA	NA	NA	NA	NA	NA	NA	NA	NA	NA	NA	NA	NA	NA	NA	NA	NA	NA	19.2424	NA	ATRX
P46439	NA	NA	NA	NA	NA	NA	NA	NA	NA	NA	NA	NA	NA	NA	NA	NA	NA	NA	NA	NA	NA	NA	NA	22.8586	GSTM5
P46459	NA	NA	NA	NA	NA	NA	23.1268	23.508	23.3143	23.1083	23.1884	23.1804	23.5295	23.4045	23.1302	NA	NA	23.6244	23.2219	23.6245	23.2146	NA	NA	23.7088	NSF
P46776	26.2025	26.9078	26.2431	25.6282	26.9277	26.1119	26.3645	26.445	26.6513	26.4187	26.4891	26.5346	26.8932	25.9896	25.5513	26.636	26.0747	25.4108	26.2277	26.2875	26.288	26.8369	26.9209	25.9913	RPL27A
P46777	26.1288	26.2417	25.9162	26.0033	26.6115	26.2316	26.576	26.6156	25.878	26.807	26.732	26.631	26.6172	26.6255	26.6162	26.7398	26.5298	26.6036	26.5532	26.7567	26.6911	26.6668	26.6131	26.7403	RPL5
P46778	27.3631	27.4929	27.5985	26.57	27.778	27.1123	26.3347	26.3461	26.3497	26.4731	26.4078	26.2613	27.4634	27.2221	27.4107	26.9633	27.3015	27.0284	26.611	26.7459	26.6023	26.8822	26.578	26.5813	RPL21
P46779	27.2242	27.2283	27.3654	26.0654	27.1574	26.9746	26.0953	26.0498	26.2607	26.387	26.3256	25.7994	27.1834	27.1216	27.1637	26.9496	26.6952	27.0741	26.7581	26.6966	26.7144	26.803	26.6385	26.6387	RPL28
P46781	28.1277	27.78	28.1297	26.659	27.8633	27.0107	27.7731	27.6916	27.8559	28.0189	27.8869	27.4262	28.4138	28.3417	28.2995	28.0668	28.1256	28.3245	28.2621	28.3352	28.1066	28.1329	28.0619	28.1728	RPS9
P46782	27.1554	27.2181	27.1916	25.8925	27.2606	26.2528	27.342	27.4862	27.2974	27.3153	26.9658	27.1844	27.6906	27.5724	27.6995	27.6559	27.5559	27.6524	27.5683	27.6542	27.5883	27.6013	27.7647	27.7035	RPS5
P46783	NA	NA	NA	NA	NA	NA	NA	NA	NA	NA	NA	NA	NA	NA	NA	NA	NA	NA	NA	NA	NA	NA	NA	23.0155	RPS10-NUDT3
P46821	30.6968	30.4658	30.561	29.5464	30.5249	29.7694	25.116	25.2838	24.5622	25.1515	23.4587	24.9066	29.8595	29.8901	29.6987	29.9374	29.9982	29.9226	26.1597	27.3338	26.6877	26.576	26.9409	26.0924	MAP1B
P46940	26.0004	25.6736	25.6991	26.7479	25.6265	26.6279	25.8575	25.5707	24.5367	25.5058	25.1672	25.678	24.9817	25.9173	25.7541	25.7951	25.9804	25.883	26.0079	25.7976	25.9065	25.6629	25.684	25.9273	IQGAP1
P46976	NA	NA	NA	NA	NA	NA	NA	NA	NA	NA	NA	NA	NA	NA	NA	NA	NA	NA	NA	NA	NA	NA	NA	21.8268	GYG1
P47712	NA	NA	NA	NA	NA	NA	NA	NA	NA	NA	NA	NA	NA	NA	NA	21.9607	NA	NA	NA	22.1879	22.6352	23.2862	22.7489	NA	PLA2G4A
P47897	24.6967	24.2194	NA	NA	NA	NA	25.2491	NA	24.8884	NA	NA	NA	NA	NA	NA	24.1532	24.4419	NA	NA	NA	26.1681	26.165	26.1063	25.8105	QARS
P47914	28.6561	28.5142	28.6178	27.1388	28.5606	28.2013	27.6101	27.546	27.7365	27.7086	27.6905	27.9887	27.9097	27.9181	28.1203	27.7943	28.0351	27.766	27.1944	27.3191	26.8727	26.7749	26.8565	27.0594	RPL29
P48047	24.1585	23.991	24.0741	NA	24.6484	NA	24.4969	24.5151	24.5418	24.0303	23.8472	24.1162	23.918	23.9697	24.0807	24.1667	23.9598	23.8827	23.8395	23.9026	23.7956	23.831	23.9579	24.0023	ATP5PO
P48507	NA	NA	NA	NA	NA	NA	NA	NA	NA	NA	NA	NA	NA	NA	NA	NA	NA	NA	NA	NA	NA	23.8093	NA	NA	GCLM
P48681	NA	NA	NA	21.0415	NA	20.9249	NA	NA	NA	NA	NA	NA	NA	NA	NA	NA	NA	NA	NA	NA	NA	NA	NA	NA	NES
P49184	NA	NA	NA	NA	NA	NA	NA	NA	NA	NA	NA	NA	NA	NA	NA	NA	NA	NA	NA	NA	NA	NA	NA	19.6415	DNASE1L1
P49207	25.0149	24.9888	25.1732	24.6748	24.8136	24.8958	23.8477	23.9872	24.1395	24.2354	24.1772	23.8635	24.8908	25.0096	24.9859	24.872	25.0087	24.9881	24.417	24.4701	24.3761	24.4306	24.7327	24.3491	RPL34
P49327	28.217	28.0791	28.4397	29.1342	28.2758	29.5566	28.8972	28.6801	28.8587	28.9237	28.9346	28.8372	28.5843	28.7005	28.7347	28.4819	28.5307	28.7306	28.7233	28.7449	28.7288	28.7302	28.649	28.8403	FASN
P49368	26.0344	26.1133	26.4506	25.9241	26.526	25.3098	26.8995	26.6879	26.95	26.7831	26.6048	26.3117	26.8817	26.9439	27.1667	27.0225	26.8197	27.118	26.9455	26.9988	26.8517	26.8745	26.8466	26.8945	CCT3
P49411	28.6582	28.5014	28.7338	27.4533	28.7243	27.4446	30.0207	29.9028	30.0667	29.9686	30.0953	29.8583	29.1925	29.1229	29.0963	28.7347	28.6938	28.9199	29.4634	29.4033	29.3039	29.268	29.2434	29.2933	TUFM
P49454	NA	NA	NA	NA	NA	NA	NA	NA	NA	NA	NA	NA	NA	NA	NA	NA	NA	NA	NA	NA	NA	NA	17.0232	NA	CENPF
P49588	NA	22.3547	NA	NA	NA	NA	22.2227	NA	NA	22.0706	NA	22.16	22.1157	22.4549	22.1632	NA	NA	22.1945	22.5349	NA	NA	22.4242	NA	NA	AARS
P49591	NA	NA	NA	NA	NA	NA	NA	NA	NA	NA	NA	NA	NA	NA	NA	NA	NA	20.5857	20.7414	20.8079	21.1454	NA	NA	NA	SARS
P49720	23.2639	22.8036	22.9329	25.8459	22.5797	22.3701	NA	NA	NA	NA	NA	NA	NA	22.2258	NA	22.9569	22.9263	NA	NA	NA	NA	21.6891	NA	21.8964	PSMB3
P49721	22.7774	NA	22.4291	24.8745	NA	22.8915	NA	NA	NA	NA	NA	NA	21.9477	22.2035	21.8193	22.8172	22.8522	22.2985	21.8861	21.843	22.0414	21.957	22.0015	22.1212	PSMB2
P49736	23.8086	23.8826	23.9826	24.574	24.1417	24.2792	24.0366	24.1896	24.5408	24.3288	24.5802	24.5619	24.4042	24.2698	24.7075	24.4692	24.5969	24.4562	24.2897	24.4525	24.1232	24.2118	24.3369	24.5609	MCM2
P49748	25.7821	25.4942	25.6886	24.6675	25.5761	24.6316	26.1906	26.1799	26.5081	25.8743	26.5407	26.0376	25.7351	25.4883	25.7368	25.6993	25.5255	25.7543	25.8387	25.6699	25.6463	25.4962	25.5289	25.7086	ACADVL
P49761	NA	19.8869	NA	20.1115	NA	20.3749	NA	NA	NA	NA	NA	NA	NA	NA	NA	19.7288	19.361	NA	NA	19.5999	20.1415	20.2413	NA	21.3923	CLK3
P49790	NA	NA	NA	NA	NA	21.856	NA	NA	NA	NA	NA	NA	NA	NA	NA	NA	NA	NA	NA	NA	NA	NA	NA	NA	NUP153
P49792	24.1471	25.9518	24.1825	26.2856	25.2286	27.3126	24.0558	23.7391	23.7479	23.7549	24.5804	24.0947	23.4723	22.8726	23.1445	22.922	23.0742	23.8809	22.9168	22.9488	22.6431	22.3079	22.8599	22.6352	RANBP2
P49915	22.1735	NA	NA	NA	NA	23.247	22.6522	22.5849	22.6303	22.7303	22.4904	23.7999	22.37	22.4241	22.3836	22.5641	22.686	22.2928	22.6177	22.6238	22.5061	NA	23.1066	NA	GMPS
P50213	24.7296	23.9396	24.1805	22.6251	24.0831	NA	24.1497	24.4036	24.6899	24.2297	24.2766	24.4776	24.7413	24.5525	24.1523	23.1591	24.2863	24.5994	24.5311	24.4799	24.2338	24.4552	24.3176	24.5242	IDH3A
P50395	NA	NA	NA	NA	NA	NA	NA	NA	NA	NA	NA	NA	NA	NA	NA	NA	NA	NA	NA	NA	NA	NA	NA	21.1077	GDI2
P50402	NA	NA	NA	NA	NA	NA	22.3751	22.4464	22.2957	NA	22.4896	21.9989	NA	NA	NA	NA	NA	NA	22.7288	22.7342	22.8276	22.7382	22.7814	22.7559	EMD
P50914	28.3044	28.2564	28.1961	27.1199	28.0687	27.2868	27.1473	27.1528	26.8314	27.1409	27.1899	26.9568	27.7481	27.6152	27.6178	27.9763	27.7486	27.5418	27.5381	27.3367	27.4857	27.3259	27.2078	27.4229	RPL14
P50990	24.3268	24.1496	24.6141	23.5795	24.1971	23.514	24.2641	24.3797	24.236	24.4013	24.563	24.4701	25.1151	25.0661	24.7608	24.5728	24.4577	24.823	24.8038	24.7074	24.5068	24.5315	24.4372	24.9802	CCT8
P50991	24.411	24.2303	24.6058	23.5038	23.6935	22.7661	24.1939	23.8855	23.6202	23.6128	23.5709	23.9168	24.6541	24.8328	24.4556	24.6471	24.4553	24.7974	24.2418	24.2178	24.6918	24.4929	24.6818	24.5874	CCT4
P51153	NA	NA	NA	NA	NA	NA	NA	NA	NA	NA	NA	NA	NA	NA	NA	NA	NA	NA	NA	NA	NA	NA	NA	19.7254	RAB13
P51570	NA	NA	NA	NA	NA	NA	NA	NA	NA	NA	NA	NA	NA	NA	NA	NA	NA	NA	NA	NA	NA	NA	NA	20.9591	GALK1
P51610	25.1993	25.5984	25.575	24.8194	26.0145	25.2871	22.6989	22.738	22.9349	22.7785	22.8521	23.054	24.8529	23.6934	25.0674	23.7923	25.5993	23.8949	22.3794	22.5514	22.2463	22.2425	22.1181	22.3208	HCFC1
P51648	24.9778	24.3964	24.7959	23.7146	24.6162	NA	24.9071	24.6639	24.6926	24.5632	24.9845	24.6418	25.2124	25.368	25.0743	24.815	24.7387	25.1133	25.0368	25.0835	25.0982	24.7965	24.8764	24.8505	ALDH3A2
P51692	NA	NA	21.2253	NA	NA	NA	21.1172	21.4508	NA	21.4084	20.6841	NA	20.8987	NA	NA	NA	21.3528	21.2736	21.4144	21.5467	NA	NA	NA	NA	STAT5B
P51858	NA	NA	NA	NA	NA	NA	NA	NA	NA	NA	NA	NA	NA	NA	NA	NA	18.2429	NA	NA	NA	NA	NA	NA	NA	HDGF
P51991	24.4533	25.2203	24.4239	24.3079	24.298	24.4896	25.1707	25.4575	25.1744	25.0963	24.6185	25.4547	24.0521	24.4653	NA	24.347	24.2549	23.8985	25.7466	25.755	25.8121	25.7005	25.5125	25.7388	HNRNPA3
P52272	28.3572	28.5346	28.2435	28.0516	28.4643	27.8599	27.9354	28.1288	28.1555	28.0704	28.0352	28.1405	28.7449	28.3189	28.7333	28.508	28.573	28.5604	28.3939	28.5642	28.3355	28.3649	28.3836	28.4229	HNRNPM
P52292	25.7544	25.7747	25.88	24.8735	25.9554	24.8608	26.4323	26.0435	26.2473	26.3561	26.3779	26.3698	26.3044	26.3022	26.5437	26.2629	26.0853	26.3016	26.2288	26.3873	26.1139	26.1883	26.1328	26.2939	KPNA2
P52434	NA	NA	NA	NA	NA	17.1782	NA	NA	NA	NA	NA	NA	NA	NA	NA	NA	NA	NA	NA	NA	NA	NA	NA	NA	POLR2H
P52597	26.0912	25.7585	25.6984	NA	25.9733	NA	25.989	26.1635	25.6531	26.204	26.1288	26.0169	25.7977	26.2943	26.0902	25.9789	25.8955	25.8683	26.1869	26.0579	26.006	26.2783	26.0441	26.2306	HNRNPF
P52701	21.8251	21.3529	21.6187	21.8159	21.039	21.2724	21.6616	NA	21.4306	NA	21.577	NA	21.4926	21.7877	21.0657	21.6562	21.358	21.8406	21.8813	NA	21.4045	21.5544	21.9131	21.341	MSH6
P52895	28.8874	29.0743	29.0767	27.0643	28.9167	27.6744	29.8195	29.57	29.8133	29.6054	29.7223	29.7277	29.5257	29.5114	29.3603	29.3246	29.4434	29.4982	29.596	29.5126	29.5324	29.5176	29.4857	29.8693	AKR1C2
P53350	NA	NA	NA	NA	NA	NA	21.2314	NA	21.159	NA	21.5784	NA	NA	NA	NA	NA	NA	NA	NA	NA	NA	NA	NA	NA	PLK1
P53396	26.8379	27.0022	27.2321	27.5653	27.0906	27.2076	27.009	27.1408	27.2176	27.1026	27.1453	27.0419	27.4058	27.1812	27.4725	27.2156	27.1733	27.216	26.8977	27.0769	27.0735	26.9284	26.8885	27.1603	ACLY
P53597	21.8041	NA	NA	NA	22.0647	NA	23.2132	22.9037	23.2999	22.4917	23.1355	22.7172	21.9275	22.2352	21.9125	NA	NA	22.1186	22.0858	22.4053	22.0459	22.2796	22.8238	22.579	SUCLG1
P53618	NA	NA	NA	NA	NA	NA	NA	NA	NA	NA	NA	NA	NA	NA	NA	NA	NA	NA	NA	24.2466	24.2849	NA	24.3893	NA	COPB1
P53999	24.6445	26.5798	24.0685	23.7996	23.5216	24.4601	22.5078	23.1473	23.0267	23.0729	22.9156	23.0025	22.3293	22.3986	22.53	22.9858	22.4765	22.6983	22.2054	22.4425	22.5933	NA	22.5382	NA	SUB1
P54136	NA	22.4064	NA	23.1101	NA	22.9118	NA	NA	NA	NA	NA	NA	NA	NA	NA	22.2548	22.3827	NA	NA	NA	23.3681	23.5309	24.343	23.6426	RARS
P54289	28.7347	28.7175	28.9111	26.9384	28.8245	27.7172	29.3158	29.4168	29.3083	29.3166	29.3726	29.4841	29.0152	28.9172	29.1341	28.9772	28.8804	28.8438	29.014	29.0661	29.1821	28.9106	29.0848	29.2356	CACNA2D1
P54577	24.7384	23.9913	NA	NA	24.1156	NA	24.7066	24.2183	24.9238	24.7443	24.8333	24.7498	24.2661	24.4642	24.1755	24.1457	24.2034	24.2585	25.4222	24.3884	24.4154	24.4146	24.5852	25.2798	YARS
P54886	26.2069	25.8471	26.3009	24.6368	25.977	25.0108	27.2147	27.0131	27.0317	27.0607	27.1086	26.9879	26.5156	26.3792	26.5898	26.2223	26.3119	26.585	26.6309	26.6444	26.6048	26.5601	26.4512	26.5532	ALDH18A1
P55060	26.8847	26.8697	27.531	28.743	27.1259	25.8777	28.1055	27.8192	27.915	28.3268	28.1527	28.41	27.7144	27.5266	27.2735	27.3446	27.1798	27.083	27.579	28.2612	27.6076	27.7688	27.6237	28.0086	CSE1L
P55072	23.8019	24.0789	22.8573	24.8123	23.1921	24.0546	23.2398	23.6161	23.1828	23.0107	22.9713	23.0593	22.6479	23.3812	22.8214	23.6491	23.0793	22.5444	23.3341	23.426	24.1775	23.5556	23.6001	23.5476	VCP
P55263	NA	NA	NA	NA	NA	NA	NA	NA	NA	NA	NA	NA	NA	NA	NA	NA	NA	NA	NA	NA	NA	NA	18.2211	NA	ADK
P55265	23.6566	23.7531	23.7282	NA	23.9125	NA	23.9616	23.8724	24.0215	23.8699	23.9042	24.2076	23.7487	23.6812	23.8052	23.5991	23.7252	23.8236	24.015	24.2676	23.6992	NA	23.6823	24.1301	ADAR
P55795	NA	NA	NA	NA	NA	NA	NA	NA	NA	NA	NA	NA	NA	NA	NA	NA	NA	NA	NA	NA	NA	NA	NA	23.3063	HNRNPH2
P55809	25.3512	25.1953	25.1846	24.7169	24.9992	24.4726	25.9595	26.1242	26.4299	26.1337	26.4255	26.1173	25.0382	25.3098	25.2681	25.0167	25.0239	25.1956	25.5438	25.8502	25.302	25.7258	25.595	25.9542	OXCT1
P55884	24.8276	24.5782	25.0146	25.0945	24.4853	25.039	24.989	25.0006	25.0095	24.908	25.1006	25.0269	24.9655	25.0423	24.7424	24.8154	24.7214	25.0652	25.1522	25.0429	25.1507	25.4091	25.1796	25.2405	EIF3B
P56192	NA	23.7889	23.9254	23.7866	23.812	23.7665	24.0123	23.7661	24.1249	23.9826	23.7876	23.7406	24.0617	23.9078	24.5629	24.1346	24.0772	24.5662	24.0197	24.1366	24.0606	24.0516	24.4559	24.0831	MARS
P56537	22.8339	22.9071	20.415	NA	21.6746	22.4982	NA	21.5752	NA	20.9268	NA	NA	NA	23.9095	21.1159	23.8498	23.3313	20.4669	21.3426	21.7228	23.2225	23.6803	23.5765	24.4613	EIF6
P56545	22.8445	NA	22.7398	NA	NA	22.9862	23.0959	NA	22.8302	23.5134	22.9906	NA	23.5756	22.9656	23.167	23.1823	23.1006	23.1702	22.8801	22.9535	22.9125	22.8815	23.0767	23.1555	CTBP2
P58107	28.7819	28.7794	28.7762	29.694	28.7626	30.1402	29.2948	29.2366	29.2806	29.3149	29.2891	29.3884	29.1099	29.0575	29.0874	29.0578	29.0547	28.9692	29.1639	29.2066	29.1939	29.2575	29.1883	29.3379	EPPK1
P58876	25.8094	27.8187	25.7271	26.0206	27.8898	28.1524	NA	NA	NA	NA	NA	NA	NA	NA	NA	24.349	NA	NA	NA	NA	NA	NA	NA	23.4103	HIST1H2BD
P59998	NA	NA	NA	NA	NA	NA	NA	NA	23.77	NA	NA	NA	NA	NA	23.1068	NA	NA	NA	23.6304	NA	NA	NA	NA	NA	ARPC4-TTLL3
P60174	23.5599	23.7808	25.518	24.0506	25.4458	23.7141	23.049	22.8943	23.1392	23.1262	NA	22.7761	24.1376	24.5676	24.0377	23.4232	23.3504	23.5724	22.7598	22.9344	22.8924	22.7294	22.8547	23.4284	TPI1
P60484	NA	NA	NA	NA	NA	NA	NA	NA	NA	NA	NA	NA	NA	NA	NA	NA	NA	NA	NA	NA	NA	NA	NA	20.3089	PTEN
P60660	23.6507	24.1923	23.5713	22.1132	23.9408	22.9886	25.3922	24.8244	24.7826	25.4272	24.9178	25.4604	24.7196	24.9851	24.9178	24.2093	23.9677	24.7396	25.3509	25.4431	24.5925	24.2639	24.2446	24.7191	MYL6
P60709	NA	NA	NA	NA	NA	NA	NA	NA	NA	NA	NA	NA	NA	NA	NA	NA	NA	NA	NA	NA	NA	NA	NA	27.5885	ACTB
P60842	29.6941	29.3888	29.5388	28.5371	29.4564	28.6077	30.1245	30.081	30.1059	30.0523	30.021	29.9429	30.2387	30.0935	30.0541	30.0781	30.0932	30.128	30.1227	30.2272	30.4166	30.342	30.3618	30.3895	EIF4A1
P60866	27.107	26.8647	27.2271	25.2075	27.1801	25.6482	27.3596	27.4742	27.5742	27.3298	27.6479	27.4216	27.7688	27.7185	27.8184	27.3873	27.2105	27.4244	27.4284	27.4606	27.2919	27.5386	27.5489	27.4977	RPS20
P60891	NA	NA	NA	NA	NA	23.1004	NA	NA	NA	NA	NA	NA	NA	NA	NA	NA	NA	22.6064	NA	NA	NA	24.342	NA	24.2043	PRPS1
P60900	NA	23.1906	NA	25.1858	22.9207	NA	NA	NA	NA	NA	NA	NA	NA	NA	22.2766	23.0846	23.1964	NA	NA	NA	22.0786	NA	22.0197	NA	PSMA6
P60953	NA	NA	21.2612	NA	21.1745	NA	NA	NA	NA	NA	NA	NA	20.9553	NA	21.4275	NA	NA	21.0595	NA	NA	NA	NA	NA	NA	CDC42
P60981	24.7431	24.3229	24.5075	22.8585	24.2763	NA	25.1319	25.5587	25.5443	25.3332	25.7631	25.2449	25.7983	24.7397	25.4575	25.2896	25.1013	25.0323	25.9745	25.5503	25.6371	25.9	25.7418	25.4658	DSTN
P61026	23.0557	22.9974	23.169	NA	23.1164	22.6435	23.9034	23.7673	23.1318	23.9743	24.0353	23.609	23.3756	24.1334	23.6223	23.8779	24.0565	23.4973	24.0829	24.015	23.6906	24.2561	23.8564	24.4005	RAB10
P61077	NA	NA	NA	NA	NA	NA	NA	23.8454	NA	NA	NA	NA	NA	NA	NA	23.666	23.6728	NA	23.6349	NA	23.7355	NA	23.8486	NA	UBE2D3
P61221	22.2696	22.4039	22.4638	NA	22.6545	NA	22.4126	22.3317	22.62	22.422	22.4619	NA	22.6309	22.748	22.9643	22.3976	22.4897	22.6145	22.1665	22.5125	22.9104	22.463	22.4253	22.6632	ABCE1
P61224	23.6059	23.636	22.5675	22.8789	23.3315	23.1172	24.8403	24.4233	23.9374	24.8312	24.2786	24.7621	23.4977	24.755	23.271	24.4262	24.4933	23.6756	24.8606	25.1458	25.2283	24.9782	25.1546	25.4228	RAP1B
P61247	28.084	27.7743	28.066	27.2176	27.7091	26.8783	27.783	27.7366	27.4271	27.6961	27.7628	27.7819	28.3211	28.1991	28.0104	27.9768	28.0996	28.2013	28.2302	28.0153	28.1132	28.2313	28.0149	28.225	RPS3A
P61254	25.0831	25.4414	24.8445	24.9449	25.6958	25.4109	24.5191	24.5759	24.7573	24.7506	25.0036	24.3341	24.8561	25.3604	25.4612	25.1247	24.9193	25.2815	25.1783	25.5819	25.4057	25.1926	25.2459	25.3058	RPL26
P61313	26.0733	26.2449	26.2619	25.5889	26.5388	26.2646	26.2595	26.2428	26.3321	26.4088	26.5233	26.0646	26.2025	25.8782	25.3802	26.0242	26.3202	25.4898	26.4038	26.3451	26.2677	26.1473	26.2478	26.2828	RPL15
P61353	24.811	NA	NA	NA	23.6786	NA	NA	NA	NA	NA	NA	NA	23.0606	NA	NA	22.9977	22.8934	23.0114	NA	NA	21.9789	NA	21.9971	NA	RPL27
P61956	26.6531	26.1548	26.7982	26.4383	26.8304	25.947	24.6673	24.5567	24.8028	24.8253	24.9955	25.0466	24.9672	25.3109	24.9405	24.3975	25.1497	24.8559	24.4185	24.6835	24.8516	24.5584	24.4072	24.517	SUMO2
P61978	27.7893	27.6302	28.2321	27.6109	27.7459	26.7047	27.3182	27.669	27.4619	27.7975	27.2137	27.3214	28.0663	27.7889	28.0813	28.1823	28.0566	27.8767	27.9601	27.7504	28.1159	28.0346	27.8206	28.1059	HNRNPK
P62081	25.405	25.6568	24.5612	25.2786	24.727	25.8115	24.0199	24.3344	22.408	23.5196	24.0995	23.5838	23.5549	25.1087	23.9639	25.2184	24.9751	24.3498	25.1513	25.2426	25.2405	25.5038	24.8118	25.0651	RPS7
P62136	NA	NA	NA	NA	NA	NA	NA	NA	NA	NA	NA	NA	NA	NA	NA	NA	NA	NA	NA	NA	NA	NA	23.0708	NA	PPP1CA
P62140	25.5119	24.8193	24.9318	24.1136	24.6754	23.3269	24.8661	24.7734	24.5655	24.8964	25.0227	24.6736	25.3637	25.4855	25.1984	24.9489	25.1215	25.0971	25.5637	25.3311	25.8958	25.8616	25.5078	25.6214	PPP1CB
P62191	NA	NA	NA	NA	NA	NA	NA	NA	NA	NA	23.7167	23.7605	23.7575	23.9289	24.11	23.9853	NA	23.7685	23.736	NA	NA	23.6989	24.0064	24.0513	PSMC1
P62195	23.5855	23.6631	NA	NA	23.1245	NA	24.1758	23.9424	24.3652	23.9818	24.4936	23.8718	24.4715	24.4608	24.4505	24.0927	23.1507	24.0534	24.5329	24.1126	24.0488	24.168	24.7731	24.4189	PSMC5
P62241	27.0845	27.4092	27.116	26.6855	27.4651	27.5197	26.8237	26.9178	26.9125	27.2003	26.9499	26.7891	27.2947	27.2887	27.2292	27.0416	26.934	27.1416	27.0356	26.7859	26.5868	27.0986	26.7153	27.3542	RPS8
P62244	26.7327	26.392	26.857	25.0605	26.4231	25.0431	26.5296	26.5161	26.2132	26.3316	26.5992	25.5923	27.2267	27.0198	26.9663	26.783	27.018	27.1779	26.9729	27.0265	27.1536	26.9422	26.9075	26.9809	RPS15A
P62249	26.9929	27.1919	27.2181	25.6649	27.3788	26.2128	27.4888	27.379	27.4667	27.2979	27.7624	27.1785	27.7671	27.609	27.6983	27.6117	27.4356	27.7026	27.6133	27.441	27.56	27.4935	27.6149	27.6168	RPS16
P62263	26.1134	26.1419	25.9635	24.4605	26.5143	25.2384	25.9552	26.0341	26.3175	26.2308	26.3874	26.129	26.5936	26.0567	26.7302	26.1862	26.2877	26.1783	26.3711	26.4464	26.0511	26.3039	26.2157	26.3666	RPS14
P62266	26.384	26.3828	26.6186	25.6453	26.3658	26.1285	25.6196	25.4833	25.4039	25.3176	25.4104	25.7699	26.2691	26.1033	26.2115	26.0928	26.3077	26.2084	25.9359	25.9441	26.0015	25.8452	25.9324	26.0039	RPS23
P62269	24.1752	24.7167	24.5129	24.5551	24.5262	24.5777	24.1375	23.8445	24.2246	24.2371	24.2159	24.1147	24.9407	24.695	24.6445	25.0013	24.8422	24.891	24.5612	24.824	24.7326	23.6777	24.6072	24.3928	RPS18
P62280	28.4608	28.2571	28.6074	27.6334	28.32	27.6833	28.2918	28.2472	28.097	28.1931	28.2847	28.1728	28.6797	28.873	28.5943	28.3764	28.3802	28.72	28.7092	28.6931	28.6421	28.6669	28.4575	28.5531	RPS11
P62304	NA	NA	NA	NA	NA	NA	NA	NA	NA	NA	NA	NA	NA	NA	NA	NA	NA	NA	NA	NA	NA	NA	NA	22.5983	SNRPE
P62314	NA	NA	NA	21.6729	NA	21.513	NA	NA	NA	NA	NA	NA	NA	NA	NA	NA	NA	NA	NA	NA	NA	NA	NA	NA	SNRPD1
P62318	NA	NA	NA	NA	NA	NA	NA	NA	NA	NA	NA	NA	NA	NA	NA	NA	NA	NA	NA	NA	NA	NA	23.3513	NA	SNRPD3
P62333	24.3987	24.3461	24.8358	24.1043	24.5031	24.2609	25.3487	25.1496	25.1129	25.4245	25.2156	25.303	25.3708	25.2149	25.0905	25.0038	25.2325	25.4345	25.505	25.6714	25.4457	25.4098	25.402	25.6208	PSMC6
P62424	28.124	28.1996	27.9688	27.0037	27.6334	27.387	26.381	25.9549	25.6164	25.7948	26.1832	25.4953	27.4135	27.4379	27.2712	27.372	27.1662	27.465	26.7939	26.8037	26.5723	26.598	26.3692	26.5891	RPL7A
P62701	28.4847	28.3072	28.7038	27.2085	28.4078	27.3191	29.1359	29.0851	29.0147	29.0312	29.0848	28.9931	29.1754	29.0773	28.9555	28.9788	28.9277	29.1038	29.3612	29.2533	29.253	29.3084	29.3827	29.3223	RPS4X
P62750	25.4617	25.9584	25.4082	24.794	25.4624	25.6406	22.5472	23.08	22.6014	22.9324	22.8971	23.1593	23.8541	23.8761	24.4712	23.7378	24.2695	23.4337	22.6558	22.8292	22.0774	22.5073	23.0938	22.9173	RPL23A
P62753	26.934	27.3216	27.1755	26.7812	26.9411	26.4996	25.9846	26.0454	26.2591	26.4256	26.1745	26.2369	26.9059	27.01	27.0265	26.5984	26.5957	26.8076	26.468	26.4039	26.2155	26.3258	26.3091	26.2087	RPS6
P62805	32.2619	32.1486	32.3154	30.6026	32.411	31.2677	26.7718	26.788	26.6126	26.7018	26.4276	26.3685	27.8091	27.8318	27.4996	27.9381	27.8265	27.8788	27.0207	26.8137	26.8446	26.7153	26.863	27.0152	H4C1
P62820	NA	NA	NA	NA	NA	NA	NA	NA	NA	NA	NA	NA	NA	NA	NA	NA	NA	NA	NA	NA	NA	NA	NA	20.3273	RAB1A
P62826	27.3165	26.7287	27.3499	26.2777	26.6334	26.287	27.2749	27.3594	27.1687	27.0883	27.2896	27.1101	27.3424	27.3617	27.0844	27.1283	27.2659	27.3754	27.4946	27.3959	27.5532	27.556	27.741	27.7224	RAN
P62829	26.6677	26.7192	27.1093	25.443	26.8998	25.5956	26.7471	26.5949	26.7442	26.7407	26.8608	26.6684	27.1048	26.8651	27.214	26.8799	26.908	27.0908	26.8883	26.8202	26.7862	26.732	26.7625	26.7019	RPL23
P62851	26.2342	26.5366	26.4535	24.2218	26.3412	24.7151	23.6053	23.7856	24.0957	23.5572	23.8038	24.1737	26.1648	25.8616	26.1807	25.4699	25.6622	25.5569	25.1232	25.2313	25.2013	25.3169	24.8207	24.648	RPS25
P62854	26.0813	26.0662	26.1895	25.4536	25.2085	NA	24.6957	24.0674	23.9286	24.186	24.0794	24.0416	25.5655	26.1322	25.172	25.5004	25.151	25.6114	24.9333	24.5677	25.8458	25.3716	25.09	25.2797	RPS26
P62879	23.212	23.2691	22.7787	22.6452	23.114	NA	22.9124	23.0772	22.3049	23.1531	NA	23.1945	22.7535	23.4157	22.8705	23.3234	23.2013	23.0734	23.2661	24.0015	23.3219	23.2644	23.1752	23.4294	GNB2
P62888	NA	NA	NA	NA	NA	NA	NA	NA	NA	NA	NA	NA	NA	NA	NA	NA	NA	NA	NA	NA	23.8009	NA	NA	NA	RPL30
P62906	25.6358	25.7161	25.8265	24.7631	25.9745	24.57	25.9151	26.1102	26.3026	26.1564	26.365	26.1403	26.2624	26.4133	26.3709	26.0896	26.0705	26.3104	26.2278	26.2073	26.2083	26.3756	26.2735	26.0834	RPL10A
P62910	26.3229	26.5611	26.0534	25.6761	26.5939	26.2685	23.9317	24.864	24.806	25.0668	24.7762	24.823	25.9703	25.8686	26.119	26.0252	25.9457	25.5691	25.2485	25.0783	24.5862	25.0431	24.6553	24.7215	RPL32
P62913	28.1722	28.0035	28.2754	26.784	28.1008	27.1617	28.6706	28.5522	28.7128	28.51	28.8185	28.4945	28.5352	28.4238	28.5197	28.2881	28.2878	28.3877	28.5163	28.5809	28.403	28.623	28.5822	28.6345	RPL11
P62917	27.0932	26.8291	27.3851	26.6489	27.3381	26.483	26.4638	26.3748	26.3965	26.5056	26.4616	26.0657	27.3195	27.2534	27.1461	27.2637	27.1978	27.2297	26.7606	26.6649	26.7048	26.5648	26.9732	26.6885	RPL8
P62937	28.0388	28.1638	28.1798	26.5485	28.3121	27.1596	28.951	29.1985	29.3929	29.3931	29.0021	29.0594	28.934	28.9092	29.0769	28.7594	28.5145	28.8662	29.0437	29.3077	28.8543	29.0148	28.9852	29.0581	PPIA
P62979	28.8733	29.0926	29.0208	28.0325	29.2547	28.5853	29.6148	29.5937	29.7493	29.7754	29.9528	29.705	29.2844	29.135	29.3193	28.7522	28.8135	28.9767	29.3877	29.7122	29.2166	29.3825	29.3497	29.3873	RPS27A
P63162	NA	NA	NA	NA	NA	NA	NA	NA	NA	NA	NA	NA	NA	NA	NA	NA	NA	NA	NA	NA	NA	21.5211	NA	NA	SNRPN
P63241	27.2017	26.9535	27.1248	25.6197	26.9323	26.0206	27.4873	27.1223	27.1866	27.3104	27.4201	27.3076	27.3054	27.6607	27.5502	27.5098	27.3815	27.6023	27.6543	27.3266	27.644	27.6912	27.4296	27.5998	EIF5A
P63244	28.0769	27.4672	28.2807	26.4112	27.6498	26.0865	28.2117	27.9756	27.9802	27.9036	27.912	27.5731	28.1758	28.3889	27.8311	27.9126	27.9506	28.4098	28.4371	27.9535	28.4433	28.3466	28.0929	28.2503	RACK1
P63261	33.9236	33.7233	33.697	33.0479	34.0349	32.94	33.9822	33.927	33.82	33.9553	33.8779	34.0516	33.7261	33.7491	33.6047	33.5146	33.6426	33.7243	33.846	33.874	33.7929	33.7435	33.752	33.839	ACTG1
P67775	NA	NA	22.192	NA	NA	NA	21.6416	21.8164	NA	21.7559	NA	NA	21.989	22.0257	22.3812	21.9271	NA	22.565	NA	NA	21.8526	22.2493	22.2691	NA	PPP2CA
P68133	27.4001	26.5767	26.8956	27.1992	26.5885	25.5747	27.0427	26.7454	25.9245	26.5441	26.3773	26.5651	26.1323	25.6758	25.7267	26.6272	26.7054	26.6707	26.3884	26.671	27.1385	26.8915	26.9434	26.6726	ACTA1
P68363	31.7336	31.5497	31.5782	30.3707	31.4896	30.6443	32.2889	32.3499	32.1675	32.2892	32.1036	32.2121	31.871	31.9082	31.8919	32.0664	31.9599	31.9894	32.4359	32.1591	32.5373	32.4596	32.5271	32.4792	TUBA1B
P68366	27.2943	27.4489	27.226	26.2022	27.4169	26.7912	28.8653	28.9069	28.5858	28.5497	28.5191	28.4649	27.2882	28.2051	27.6972	28.2179	28.0351	27.2791	28.5418	28.8058	28.7419	28.8708	28.6648	28.8151	TUBA4A
P68371	31.5503	31.496	31.3951	30.3735	31.465	30.7238	32.0744	32.2183	32.1015	32.2472	31.8352	32.0816	31.8077	31.8417	31.8112	32.0047	31.9041	31.9454	32.2624	32.3003	32.2441	32.2046	32.2339	32.2511	TUBB4B
P68402	NA	NA	NA	NA	NA	NA	NA	NA	NA	NA	NA	NA	NA	NA	NA	NA	NA	NA	NA	NA	NA	NA	21.5522	NA	PAFAH1B2
P68431	31.8408	31.9581	32.0002	30.3475	32.3282	31.2237	27.3842	27.1541	27.5315	27.4549	26.9298	27.046	27.8002	27.6106	27.3285	27.9449	27.7815	27.6372	26.9554	26.8114	26.6437	26.5732	26.6673	27.1527	H3C1
P69905	NA	NA	NA	NA	NA	NA	NA	NA	NA	NA	NA	NA	NA	NA	NA	NA	NA	NA	NA	27.7082	NA	NA	NA	NA	HBA2
P78347	NA	NA	NA	22.6392	NA	21.835	NA	NA	NA	NA	NA	NA	NA	NA	NA	NA	NA	NA	NA	NA	NA	NA	22.3866	NA	GTF2I
P78371	24.8234	25.2511	24.2209	25.415	24.8093	24.8903	24.8765	25.1187	24.5875	24.874	24.7846	24.4898	24.4478	25.3108	24.9996	25.54	25.5357	25.299	25.0613	25.2651	25.5231	25.6895	25.6908	25.7404	CCT2
P78417	NA	NA	NA	NA	NA	NA	NA	NA	NA	NA	NA	NA	NA	NA	NA	NA	NA	NA	NA	NA	NA	NA	NA	17.4519	GSTO1
P78527	29.4875	29.1916	29.6151	30.1542	29.2366	30.3064	30.0167	29.7968	29.8138	29.7391	29.8296	29.6606	29.4931	29.5543	29.4165	29.5209	29.6765	29.6506	29.8417	29.622	29.9026	29.6871	29.7694	29.8937	PRKDC
P80723	26.1484	26.9214	26.5877	27.223	26.3666	26.8363	24.5981	24.4106	24.5112	24.719	24.0468	24.5413	25.674	25.6681	25.4827	25.8521	26.6431	26.2766	24.3822	24.4648	23.8737	24.0255	23.9879	24.2896	BASP1
P83731	26.1248	26.5239	25.9689	25.1689	26.1069	25.6981	24.2482	24.0131	24.3797	24.1872	24.395	24.2255	25.3723	25.545	25.9237	25.7608	25.5278	25.5073	24.7545	24.8887	24.5998	25.1612	24.4798	23.9895	RPL24
P83881	NA	NA	NA	NA	NA	NA	NA	NA	NA	NA	NA	NA	NA	NA	NA	NA	NA	NA	NA	NA	NA	NA	NA	21.333	RPL36A
P84085	NA	NA	NA	NA	NA	NA	24.3623	24.3819	24.0698	NA	24.3943	24.1594	NA	NA	NA	NA	NA	NA	NA	NA	25.2377	23.5097	NA	24.7452	ARF5
P84098	27.2736	27.3314	27.1676	26.6515	27.3604	27.1207	26.1099	25.9478	25.9805	26.0108	26.2618	26.1489	26.7723	26.4655	26.2345	26.4541	26.5816	26.2395	25.7339	25.9384	25.571	25.4764	25.6421	25.9297	RPL19
P84103	24.5642	24.7416	24.4279	23.8386	25.1316	24.383	25.1581	24.9078	25.2861	25.1386	24.8474	25.177	23.9081	23.4781	23.4461	23.9229	23.7044	23.8178	24.4479	24.5769	23.9635	24.3619	24.1931	24.0567	SRSF3
P98082	NA	NA	NA	NA	NA	NA	NA	NA	NA	NA	NA	NA	NA	NA	NA	NA	NA	NA	NA	NA	NA	NA	19.8316	NA	DAB2
P98160	NA	20.4863	20.4854	NA	20.4873	NA	NA	NA	NA	NA	NA	NA	NA	NA	20.2338	NA	20.3045	NA	NA	NA	NA	19.9688	19.9055	20.1239	HSPG2
Q00341	24.6639	24.817	24.6475	24.6928	24.7398	25.0367	24.4711	24.6397	24.792	24.5695	24.7242	24.7569	24.7984	24.6656	24.8959	24.1816	24.1715	24.5879	24.5308	24.6015	24.3487	24.3963	24.4112	24.5901	HDLBP
Q00610	27.2503	27.2703	27.3886	28.4971	27.3146	28.5735	27.81	27.8223	28.0252	27.9501	27.9961	27.9652	27.5839	27.5606	27.6023	27.2714	27.2075	27.491	27.5196	27.6114	27.5671	27.4271	27.4534	27.7569	CLTC
Q00839	30.5039	30.0971	30.2131	30.1477	30.1282	30.2081	29.7786	29.9224	29.7925	29.86	29.8967	29.648	30.1243	29.8315	29.8153	29.7737	29.7189	29.8791	30.0286	30.0005	30.0209	30.0735	29.8446	30.0176	HNRNPU
Q01081	21.1665	NA	20.9933	NA	20.2151	NA	20.0013	19.8031	NA	NA	NA	NA	NA	NA	NA	NA	20.257	20.185	20.1272	19.7022	20.2887	20.0529	NA	20.255	U2AF1
Q01082	27.9293	27.9391	27.6032	28.9717	27.7954	29.2056	27.4102	27.3445	27.0265	27.3492	27.34	27.6809	25.7129	25.653	25.739	27.161	27.0643	25.7261	25.1804	25.5891	25.1001	25.142	25.1111	25.8401	SPTBN1
Q01518	NA	NA	NA	23.888	NA	23.5918	NA	NA	NA	NA	NA	NA	NA	NA	NA	NA	NA	NA	NA	NA	20.4239	NA	20.6748	NA	CAP1
Q01813	26.3477	26.3486	26.5286	25.2013	26.3112	25.0322	27.0479	26.8586	26.7285	26.9046	26.7641	26.5498	27.1598	27.0616	27.1968	27.0204	27.1519	27.2647	27.2842	27.0931	27.1628	27.2043	27.1954	27.2899	PFKP
Q02218	22.8565	22.4502	22.5648	22.7541	22.8982	23.5693	23.5227	23.2359	23.7444	23.2852	23.8059	23.3202	22.4386	23.1212	22.2797	22.6397	22.3375	22.4398	23.0354	23.1385	22.7578	22.9635	22.7953	23.1465	OGDH
Q02241	25.9633	25.4291	25.9178	23.7682	25.8604	NA	26.4059	26.2491	26.4509	26.2163	26.6635	26.3348	25.2031	25.2173	24.9604	24.9815	25.1406	25.4121	25.3138	24.9931	25.0979	25.0135	25.3725	25.5273	KIF23
Q02388	28.3907	28.6363	28.598	26.9185	28.9832	27.9583	27.2386	27.7836	27.6439	27.799	27.4934	27.6698	28.1383	28.0042	28.05	27.6742	27.8396	27.811	26.6883	27.2681	26.8782	26.7689	26.9488	26.8463	COL7A1
Q02539	25.68	27.4771	27.3728	24.1574	27.7583	25.2799	NA	NA	NA	NA	NA	NA	24.4704	24.202	24.4616	24.0892	23.8571	23.8747	23.481	23.8912	22.8795	23.8057	23.4396	24.04	H1-1
Q02543	28.3464	27.8027	28.4688	26.877	27.8749	27.0775	28.2258	28.2737	28.4037	28.2743	28.3231	28.0182	28.2441	28.2518	28.1919	28.1939	28.2172	28.2826	28.5842	28.1932	28.5853	28.5854	28.4308	28.5709	RPL18A
Q02878	28.4193	28.3958	27.5476	27.7759	28.2635	28.2954	26.7271	26.5485	26.9909	26.6535	26.8742	26.8301	27.3504	27.1256	27.1139	27.1758	27.3777	27.1698	26.5514	26.728	26.8351	26.4804	26.4489	26.6959	RPL6
Q02880	23.7087	NA	21.6998	23.4751	22.1686	22.8795	20.5564	20.9823	NA	NA	NA	NA	NA	NA	NA	NA	NA	NA	NA	NA	NA	NA	NA	NA	TOP2B
Q02952	21.4532	21.6902	NA	24.3636	20.7395	24.5253	NA	NA	NA	NA	NA	NA	NA	21.3745	20.0026	21.342	23.3305	20.1753	NA	NA	NA	NA	NA	20.436	AKAP12
Q03001	NA	NA	NA	NA	NA	NA	NA	NA	NA	NA	NA	NA	NA	NA	20.5189	NA	NA	NA	NA	NA	NA	NA	NA	NA	DST
Q03135	29.6522	29.1056	29.5107	27.8351	29.1016	28.0047	28.801	28.9694	28.8768	28.9469	28.9578	29.0202	29.2982	29.483	29.1495	28.9388	29.3656	29.2145	29.0906	29.3397	29.2983	29.1245	29.1469	29.358	CAV1
Q03169	NA	NA	NA	NA	NA	NA	21.0238	NA	NA	NA	NA	NA	NA	NA	NA	NA	NA	NA	NA	NA	NA	NA	NA	NA	TNFAIP2
Q03252	NA	NA	NA	NA	NA	NA	NA	NA	NA	NA	NA	NA	NA	NA	NA	NA	NA	NA	NA	NA	NA	NA	NA	18.6661	LMNB2
Q04828	24.0833	24.3486	24.0822	22.9638	24.358	23.4673	25.881	26.0454	26.1438	26.0386	26.4147	25.8448	24.6895	24.9638	24.5219	24.6329	24.5413	24.6459	26.1063	26.0833	25.5684	25.8018	25.7263	25.6713	AKR1C1
Q04837	30.193	31.2926	30.0456	28.8648	31.4528	30.6632	23.8339	24.0068	23.7439	24.1227	23.5911	24.1481	30.638	30.4246	30.8937	30.5752	30.5429	30.0386	22.6491	22.4559	22.2648	22.0111	21.188	23.1623	SSBP1
Q05519	24.4994	24.4673	24.2179	23.9097	26.167	24.1559	24.9863	25.7191	25.9319	25.956	24.9205	24.8959	23.5545	23.3276	NA	23.1285	22.993	23.6335	23.6828	NA	22.9895	22.967	23.3792	23.4665	SRSF11
Q05639	NA	NA	NA	NA	NA	NA	NA	NA	NA	NA	NA	NA	NA	NA	NA	NA	NA	NA	NA	NA	NA	NA	NA	21.2808	EEF1A2
Q05682	NA	NA	NA	23.1132	NA	22.5698	NA	NA	NA	NA	NA	21.1918	NA	NA	NA	NA	NA	NA	NA	NA	NA	NA	NA	NA	CALD1
Q06210	NA	NA	NA	NA	NA	NA	NA	NA	NA	NA	NA	NA	NA	NA	NA	NA	NA	19.6947	NA	NA	NA	NA	NA	NA	GFPT1
Q06830	27.7874	28.2866	27.9979	27.0631	28.0801	27.4141	28.3715	28.5168	28.5885	28.5545	28.4595	28.7654	28.2803	27.9809	28.3462	28.1634	27.9796	28.1584	28.08	28.4071	28.1402	28.2229	28.2669	28.2076	PRDX1
Q07020	28.1307	28.245	28.2376	26.8865	28.6518	27.5127	27.9077	27.7839	28.0852	27.9495	28.1986	27.9374	28.5491	28.4949	28.6264	28.2768	28.2579	28.4102	27.8996	27.8218	27.7064	27.8313	27.6353	27.7798	RPL18
Q07065	NA	NA	NA	21.7334	NA	NA	NA	NA	NA	NA	NA	NA	NA	NA	NA	NA	NA	NA	NA	NA	NA	NA	NA	NA	CKAP4
Q07157	NA	NA	NA	22.4184	NA	22.5536	NA	NA	NA	NA	NA	NA	NA	NA	NA	NA	NA	NA	NA	NA	NA	NA	NA	NA	TJP1
Q07666	NA	NA	NA	NA	NA	22.3628	NA	NA	NA	NA	NA	NA	NA	NA	NA	NA	NA	NA	NA	NA	NA	NA	NA	NA	KHDRBS1
Q08211	28.3966	28.0929	28.2486	27.5131	28.1609	28.0615	26.9912	27.0418	26.9936	26.8497	26.9468	27.1339	26.6616	26.9496	26.992	26.9424	26.8751	26.9191	27.0146	26.9541	26.9638	26.9216	26.9165	27.0189	DHX9
Q08379	22.1904	22.0675	21.9164	NA	22.2063	NA	22.3724	22.1346	22.4704	22.2146	22.2865	22.3	22.4994	22.0417	22.2662	22.1926	22.0869	21.9793	22.039	22.3868	22.0601	21.8553	22.107	22.1689	GOLGA2
Q08380	24.5516	24.7467	24.8468	25.4551	24.7154	24.8105	22.4468	NA	NA	22.4016	22.2117	22.5202	23.9517	24.8692	24.2432	23.6667	24.5677	23.7783	NA	22.3448	22.4007	NA	NA	22.1507	LGALS3BP
Q08752	NA	NA	NA	NA	NA	NA	NA	NA	NA	NA	20.7646	NA	20.9275	20.974	20.8962	NA	NA	NA	21.0286	NA	20.6948	20.8373	NA	21.1267	PPID
Q08945	NA	NA	NA	NA	NA	NA	NA	NA	NA	NA	NA	NA	NA	NA	NA	NA	NA	NA	NA	NA	NA	NA	NA	21.5621	SSRP1
Q08J23	27.3828	27.1813	27.4339	26.3318	27.269	26.41	27.7415	27.6318	27.6634	27.7382	27.7109	27.6539	27.4654	27.5301	27.4564	27.2422	27.342	27.6644	27.6645	27.6339	27.6193	27.5315	27.5251	27.6525	NSUN2
Q09161	NA	NA	NA	NA	NA	NA	NA	NA	NA	NA	NA	NA	NA	NA	NA	NA	NA	NA	NA	NA	NA	NA	NA	21.5961	NCBP1
Q09666	33.8355	33.9976	33.3049	33.6041	33.7615	34.0739	30.351	30.8301	30.6231	30.8451	30.3907	30.8163	31.7851	32.0514	32.0721	32.8837	33.376	31.8289	28.5314	28.7957	28.7809	28.5482	28.6204	29.8538	AHNAK
Q10471	NA	NA	NA	NA	NA	NA	NA	NA	NA	NA	NA	NA	NA	NA	NA	NA	NA	NA	NA	NA	NA	NA	NA	22.9393	GALNT2
Q10589	27.3747	27.0469	28.0414	26.1263	27.2232	26.6049	27.4948	27.3113	27.1133	27.3678	27.1791	27.5127	28.2492	28.0526	27.8683	27.9866	28.0471	27.9934	28.0975	28.2693	28.0337	27.9011	27.8568	28.1427	BST2
Q10713	NA	NA	NA	20.9419	NA	20.9496	NA	NA	NA	NA	NA	NA	NA	NA	NA	NA	NA	NA	NA	NA	NA	NA	22.4669	NA	PMPCA
Q12769	22.1984	21.757	21.5817	21.6752	NA	NA	NA	NA	NA	NA	NA	NA	21.2821	22.0236	21.372	21.893	21.7281	21.9539	21.7899	NA	22.1876	21.6732	21.8579	22.1182	NUP160
Q12789	20.8317	NA	NA	NA	NA	NA	NA	NA	NA	NA	NA	NA	NA	NA	NA	20.726	20.8682	NA	NA	20.5037	20.7649	20.7893	NA	20.8402	GTF3C1
Q12888	NA	NA	NA	22.0929	NA	23.1838	NA	NA	NA	NA	NA	NA	NA	NA	NA	NA	NA	NA	NA	NA	NA	NA	NA	NA	TP53BP1
Q12906	26.6409	26.4551	24.7009	27.0127	24.9475	26.8972	23.3831	23.4452	22.7827	NA	NA	NA	22.8914	23.0488	22.9363	23.5366	23.5653	22.7487	22.7029	22.766	22.8178	22.7114	22.7744	22.9084	ILF3
Q12931	24.5134	NA	24.8841	24.1459	24.0353	23.9499	25.1408	24.9843	24.7425	NA	25.0102	24.8013	24.8976	24.9672	24.5569	24.4998	24.2418	25.2876	24.4171	24.7743	24.4513	24.6659	24.8618	24.6341	TRAP1
Q13045	21.1515	21.4333	21.2986	NA	21.3834	21.6773	21.2387	21.1393	20.5805	21.2234	21.1169	21.4025	21.5551	21.7115	21.9418	21.7389	21.4764	21.6151	21.5888	21.3829	21.5737	NA	NA	21.3143	FLII
Q13057	21.5945	21.6597	21.8217	21.2821	21.8566	NA	21.5938	21.7649	21.3404	21.4956	NA	NA	22.3461	21.7451	22.0335	21.9558	21.9978	21.9482	21.8745	21.855	22.0069	21.777	NA	21.9012	COASY
Q13084	NA	NA	NA	NA	NA	NA	NA	NA	NA	NA	NA	NA	NA	NA	NA	NA	NA	NA	NA	NA	NA	NA	NA	21.6294	MRPL28
Q13085	23.264	NA	NA	NA	23.2844	NA	23.5795	23.5188	23.6215	23.5682	23.6457	23.6015	23.4458	23.3613	23.5839	NA	NA	23.6575	23.4375	23.6764	23.7213	23.4391	NA	23.463	ACACA
Q13148	26.1526	26.4972	26.3905	25.0681	26.503	25.7286	25.687	26.1656	26.1119	26.2367	26.0067	26.2919	25.9086	25.7876	26.1185	25.9713	25.7593	25.9238	26.055	26.0541	26.1589	25.8628	26.1718	26.2098	TARDBP
Q13151	24.5962	23.1432	24.4537	24.4137	23.0244	23.1878	22.3641	22.6756	21.8146	22.3841	22.1696	NA	22.5557	22.4665	22.1465	22.3635	22.4214	22.2054	22.1109	22.1577	22.56	22.7515	22.172	22.5234	HNRNPA0
Q13162	24.9733	25.3896	25.599	24.0936	25.5176	NA	NA	23.6171	NA	NA	NA	NA	24.5945	24.9904	24.6067	23.8349	24.5633	24.5535	NA	NA	NA	NA	NA	NA	PRDX4
Q13200	NA	NA	NA	NA	NA	NA	21.0094	20.776	20.5993	20.7765	20.8817	20.9758	NA	NA	NA	NA	NA	NA	20.7736	20.8485	20.7771	NA	20.8088	21.0313	PSMD2
Q13206	NA	NA	NA	NA	NA	15.9665	NA	NA	NA	NA	NA	NA	NA	NA	NA	NA	NA	NA	NA	NA	NA	NA	NA	NA	DDX10
Q13242	NA	NA	NA	NA	NA	NA	NA	NA	NA	NA	NA	NA	NA	NA	NA	NA	NA	NA	NA	NA	NA	NA	NA	18.8224	SRSF9
Q13263	24.5429	23.2742	25.3052	24.6019	25.4476	23.8977	23.9662	25.0927	24.6313	24.8164	24.1617	25.5356	24.1659	25.1493	25.0179	24.7011	25.0262	23.4835	25.2536	23.7536	24.8929	23.7281	23.8248	23.8275	TRIM28
Q13283	NA	NA	NA	NA	NA	20.7319	NA	NA	NA	NA	NA	NA	NA	NA	NA	NA	NA	NA	NA	NA	NA	NA	NA	NA	G3BP1
Q13310	26.8899	27.1254	27.0876	26.5759	26.974	26.4563	27.4475	27.3395	27.5379	27.4605	27.5867	27.4937	27.6323	27.5125	27.6534	27.4029	27.4665	27.5772	27.6048	27.6675	27.5377	27.6491	27.5202	27.6078	PABPC4
Q13347	NA	NA	NA	NA	NA	NA	24.4345	24.4499	24.4569	24.4095	24.496	24.3677	NA	NA	NA	NA	NA	23.654	24.1238	24.0507	NA	23.9176	NA	24.1259	EIF3I
Q13418	22.8112	23.6966	23.4538	NA	24.4241	23.8582	24.5147	24.4229	24.595	24.5352	24.8129	24.5649	24.4556	23.9319	24.5165	24.3987	24.2846	24.2097	24.4947	24.8651	24.423	24.2154	24.648	24.4285	ILK
Q13421	NA	NA	NA	NA	NA	NA	NA	NA	NA	NA	NA	NA	NA	NA	NA	NA	NA	NA	24.1179	NA	NA	NA	NA	NA	MSLN
Q13428	28.0127	28.0945	28.1066	27.2831	27.9722	27.8608	26.6723	26.7089	26.7566	26.7938	26.6937	27.0284	27.5179	27.5397	27.6217	27.4077	27.6322	27.239	26.8786	27.3712	27.0323	26.9417	27.1117	27.5876	TCOF1
Q13435	NA	NA	NA	NA	NA	NA	NA	NA	NA	NA	NA	NA	NA	NA	NA	NA	NA	22.7888	NA	NA	NA	NA	NA	NA	SF3B2
Q13501	23.8832	23.8063	24.0613	NA	23.8206	NA	24.822	24.7355	24.8101	25.1186	24.8862	25.2836	24.654	24.3554	24.408	24.6101	24.2604	24.2925	24.5375	24.9125	24.6538	24.7876	NA	25.0909	SQSTM1
Q13509	25.1142	NA	25.2019	NA	25.5234	NA	25.72	25.8067	25.7694	25.5793	25.9652	25.8739	25.5484	25.6173	25.1308	25.3325	NA	25.5722	25.7634	25.7497	25.9466	25.4435	25.6106	25.8835	TUBB3
Q13535	NA	NA	NA	17.4238	NA	NA	NA	NA	NA	NA	NA	NA	NA	NA	NA	NA	NA	NA	NA	NA	NA	NA	NA	NA	ATR
Q13636	NA	NA	NA	NA	NA	NA	NA	NA	NA	NA	NA	NA	NA	NA	NA	NA	NA	NA	NA	NA	NA	NA	NA	21.112	RAB31
Q13765	NA	NA	NA	NA	NA	NA	NA	NA	NA	NA	NA	NA	NA	NA	NA	NA	NA	NA	NA	NA	NA	NA	NA	19.6607	NACA
Q13813	25.7388	25.851	25.2757	27.434	25.8092	27.8274	25.9566	25.6287	24.5549	24.8538	24.6086	25.9181	23.8606	24.4246	24.3577	24.6469	24.57	24.3312	24.4125	25.324	24.4611	24.4205	24.1868	24.4201	SPTAN1
Q14103	25.3657	24.8616	25.2039	25.2809	25.0273	25.1414	23.5582	23.6308	23.3507	23.3793	23.3904	23.5732	23.2029	23.1013	23.12	23.0704	23.1925	23.3391	23.3178	23.4968	23.4428	23.3658	23.4225	23.711	HNRNPD
Q14152	22.3489	22.2931	22.5044	25.0101	NA	23.1688	22.5701	NA	NA	23.0895	22.0096	22.4649	22.0461	22.198	22.0411	22.0937	22.1715	22.1131	21.9645	21.967	21.9256	21.8206	21.9295	22.1879	EIF3A
Q14157	23.5409	23.4518	23.2709	23.2723	23.5909	23.3712	20.5078	20.0938	20.4506	20.2042	20.3704	20.4535	20.1713	20.184	20.2646	22.7986	22.7768	20.519	19.6699	19.6984	20.0082	19.2861	19.946	19.9901	UBAP2L
Q14166	24.5132	24.556	24.449	23.2077	24.6659	24.0258	25.2746	25.0615	24.9926	25.484	25.3517	25.6488	25.2216	25.1602	25.3338	25.0868	25.2051	25.7245	25.6665	25.5045	25.3956	25.0642	24.8711	25.3075	TTLL12
Q14195	22.8119	23.2937	22.5695	24.8718	NA	23.4919	NA	NA	NA	NA	NA	NA	NA	NA	NA	22.6137	NA	NA	NA	NA	NA	21.7393	21.9412	NA	DPYSL3
Q14204	27.5724	27.8012	27.7454	29.153	27.6902	29.8285	27.8657	27.7428	27.6743	27.9921	27.7448	27.7615	28.0042	28.1873	28.104	28.3412	28.5346	27.9136	27.8341	27.9416	27.9862	28.0661	28.0865	28.1192	DYNC1H1
Q14244	NA	NA	NA	NA	NA	NA	NA	NA	NA	NA	NA	NA	NA	NA	NA	NA	NA	NA	NA	NA	NA	NA	NA	17.6327	MAP7
Q14247	NA	NA	NA	NA	NA	19.6166	NA	NA	NA	NA	NA	NA	NA	NA	NA	NA	NA	NA	NA	NA	NA	NA	NA	NA	CTTN
Q14258	NA	NA	NA	NA	NA	NA	NA	NA	NA	NA	NA	NA	NA	NA	NA	NA	NA	NA	NA	NA	18.8776	NA	NA	NA	TRIM25
Q14315	27.7835	28.4606	27.8461	27.4909	28.4517	28.1355	24.6679	24.8186	25.3192	24.9226	24.9779	25.5622	26.8481	26.5708	27.2497	26.6206	27.7632	26.7097	24.3372	25.1586	24.1998	24.5583	24.6299	24.5751	FLNC
Q14318	NA	NA	NA	NA	NA	NA	NA	NA	NA	NA	NA	NA	NA	NA	NA	NA	NA	NA	NA	NA	NA	NA	NA	19.6704	FKBP8
Q14444	22.637	23.8032	22.6451	25.6774	24.2247	24.6623	22.4008	NA	22.0421	23.2026	NA	NA	NA	NA	NA	23.0939	22.984	NA	NA	22.1911	22.6433	22.1846	22.5714	NA	CAPRIN1
Q14498	24.9889	25.3183	25.8148	23.7388	25.4657	24.1334	25.9228	25.8274	25.9206	25.8868	25.9511	25.6096	24.2409	23.9543	24.1794	23.9939	23.7364	24.0943	24.1484	24.0372	23.9445	23.953	23.846	23.983	RBM39
Q14566	22.8599	23.0123	23.1365	22.0109	23.5448	22.1069	24.0189	23.7115	23.8665	23.6086	24.1766	23.0862	23.0453	23.3125	22.6541	23.1036	22.9909	23.3413	23.8044	23.8552	23.6871	23.5658	23.5779	23.8126	MCM6
Q14669	24.3627	23.9408	24.062	22.5264	23.782	22.4637	NA	NA	21.1038	21.1221	NA	NA	20.6364	21.1994	20.9621	21.5873	21.4215	21.1924	NA	21.2041	21.4419	20.64	NA	NA	TRIP12
Q14676	23.7843	23.6533	23.3572	24.2798	23.5049	22.9081	NA	NA	NA	NA	NA	NA	NA	21.786	NA	22.6117	22.8511	22.6661	NA	NA	NA	NA	NA	NA	MDC1
Q14677	NA	NA	NA	NA	NA	23.2122	NA	NA	NA	NA	NA	NA	NA	NA	NA	NA	NA	NA	NA	NA	NA	NA	NA	NA	CLINT1
Q14680	NA	NA	NA	NA	NA	16.683	NA	NA	NA	NA	NA	NA	NA	NA	NA	NA	NA	NA	NA	NA	NA	NA	NA	NA	MELK
Q14683	NA	NA	NA	NA	NA	NA	NA	NA	NA	NA	NA	NA	NA	NA	NA	NA	NA	NA	NA	NA	16.876	NA	NA	NA	SMC1A
Q14690	23.1203	23.2226	22.9731	NA	NA	NA	22.8443	NA	NA	NA	NA	NA	NA	NA	NA	NA	NA	NA	NA	NA	NA	NA	NA	NA	PDCD11
Q14697	NA	22.5015	21.5958	24.2696	NA	23.1014	23.1983	23.5895	23.5072	23.8604	23.4559	23.4908	22.9012	22.9657	22.9819	23.0672	23.0575	22.8324	23.254	23.1704	22.8761	23.0194	23.3955	23.1155	GANAB
Q14739	NA	NA	NA	NA	NA	NA	NA	NA	NA	NA	NA	NA	NA	NA	NA	NA	NA	NA	NA	NA	NA	NA	NA	21.1301	LBR
Q14764	NA	NA	NA	21.4585	NA	NA	NA	NA	NA	NA	NA	NA	NA	NA	NA	NA	NA	NA	NA	NA	NA	NA	NA	NA	MVP
Q14789	22.7979	23.2017	23.1109	23.652	23.1906	23.329	NA	NA	NA	NA	21.9952	NA	22.1093	22.5395	22.2866	22.4125	23.7976	22.2373	NA	NA	NA	NA	NA	NA	GOLGB1
Q14839	24.8632	24.6604	23.4636	25.6991	24.2746	25.6757	23.6071	22.8727	23.6772	22.8192	23.3528	23.6777	22.3263	22.4263	22.0616	23.846	23.9259	22.5609	23.0468	22.5866	23.4132	23.3318	23.5371	23.2953	CHD4
Q14974	25.4172	25.7843	25.3871	26.0868	25.6183	25.0803	26.321	26.219	25.5416	26.1108	26.0648	26.3403	25.4632	25.7866	25.8746	25.7608	25.6845	25.6497	25.783	25.8771	25.7925	25.7857	25.749	26.0527	KPNB1
Q14978	23.471	22.8135	NA	25.2783	22.6733	24.7074	NA	NA	NA	21.0753	NA	21.0591	NA	21.0041	NA	21.641	21.1376	NA	NA	20.7717	NA	NA	NA	NA	NOLC1
Q14980	27.2473	27.2856	26.8308	27.5051	27.1357	27.7514	24.6432	24.4737	24.6735	25.5131	24.6518	25.4846	24.3647	24.3053	24.4523	26.005	24.9806	24.4673	23.9737	24.0146	23.7976	23.6791	23.9615	24.0124	NUMA1
Q15003	NA	NA	NA	NA	NA	NA	NA	NA	NA	NA	NA	NA	NA	NA	NA	NA	NA	NA	NA	NA	NA	NA	NA	18.296	NCAPH
Q15021	NA	NA	NA	NA	NA	NA	NA	NA	NA	NA	NA	NA	20.339	20.5093	20.3932	20.5245	20.5025	NA	20.3492	20.2845	20.4095	20.2978	20.4578	20.9222	NCAPD2
Q15029	NA	NA	NA	NA	NA	NA	NA	NA	NA	NA	NA	NA	NA	NA	NA	NA	NA	NA	NA	NA	NA	NA	NA	20.0223	EFTUD2
Q15050	NA	NA	NA	NA	NA	NA	NA	NA	NA	NA	NA	NA	NA	NA	NA	NA	18.8616	NA	NA	NA	NA	NA	NA	NA	RRS1
Q15058	26.9525	24.3791	26.4845	26.3695	25.9234	25.2424	26.8647	26.5616	26.4053	26.6736	27.2883	26.5258	25.8626	24.3301	25.7479	25.6522	25.7697	25.9948	26.8542	25.6858	NA	25.8269	NA	25.9277	KIF14
Q15084	NA	NA	NA	NA	NA	NA	NA	NA	NA	NA	NA	NA	NA	NA	NA	NA	NA	NA	NA	NA	NA	NA	NA	21.1101	PDIA6
Q15102	NA	NA	NA	NA	NA	NA	NA	NA	NA	NA	NA	NA	NA	NA	NA	NA	NA	NA	NA	NA	NA	NA	NA	21.3049	PAFAH1B3
Q15149	31.901	32.0996	31.771	33.2033	31.7092	33.7023	31.3592	31.2871	31.3397	31.4351	31.4229	31.4666	31.3965	31.4017	31.2785	31.7937	32.1475	31.2635	31.019	31.0212	31.0386	31.0311	31.0378	31.1949	PLEC
Q15185	23.4311	NA	23.18	NA	23.1327	NA	23.3688	23.3029	23.2885	23.6202	23.237	23.2848	23.1329	22.9379	22.7143	23.2752	23.2852	NA	24.5628	NA	NA	24.8832	NA	NA	PTGES3
Q15233	28.4117	27.8865	28.1416	28.3513	27.8937	27.2961	27.5471	27.3895	27.4449	27.5817	27.67	27.4748	27.6862	27.4928	27.3375	27.5787	27.3102	27.6722	27.8008	27.7258	27.8593	27.7749	27.6219	27.872	NONO
Q15269	NA	NA	NA	21.0504	NA	NA	22.2115	NA	NA	NA	22.0314	22.1644	21.9574	22.4564	22.2822	22.4036	NA	22.2939	22.3707	22.2163	22.3113	22.3933	22.0744	NA	PWP2
Q15365	27.9531	28.1959	28.1737	26.8161	28.2084	27.4057	28.6696	28.6728	28.4667	28.4459	28.5569	28.4773	28.8603	28.6839	28.8909	28.734	28.5973	28.7001	28.7043	28.6777	28.6141	28.6927	28.7742	28.8667	PCBP1
Q15366	27.1655	27.0625	27.1328	26.0076	26.7815	26.4084	27.7236	27.4722	27.4387	27.4185	27.4829	27.1169	27.6397	27.7952	27.659	27.4347	27.4441	27.6875	28.0336	27.7589	27.8218	27.8742	27.8001	28.0908	PCBP2
Q15386	NA	NA	NA	NA	NA	NA	NA	NA	NA	NA	NA	NA	NA	NA	NA	NA	NA	NA	NA	NA	NA	NA	NA	18.8059	UBE3C
Q15392	21.2947	20.6703	21.4092	NA	20.8748	NA	21.7261	21.5293	21.5984	NA	20.858	NA	21.6221	21.485	21.02	21.3131	NA	21.3438	21.6435	21.3844	21.2725	21.5572	21.3478	21.9323	DHCR24
Q15424	NA	NA	NA	NA	NA	23.8298	NA	NA	NA	NA	NA	NA	NA	NA	NA	NA	NA	NA	NA	NA	NA	NA	NA	NA	SAFB
Q15428	27.2426	27.13	26.6834	23.9282	26.8279	23.9525	NA	22.0847	21.027	NA	NA	NA	24.0403	23.4577	23.4242	24.2687	25.0614	25.2295	20.9059	20.8133	20.8398	20.5945	21.5548	21.5922	SF3A2
Q15459	NA	NA	NA	24.2426	NA	NA	NA	NA	NA	NA	NA	NA	NA	NA	NA	NA	NA	NA	NA	NA	NA	NA	NA	NA	SF3A1
Q15582	26.5742	26.443	26.6744	25.2757	26.5662	25.5992	27.065	26.7289	26.6407	26.6432	26.8182	26.4126	26.4348	26.278	25.9404	26.2695	26.1064	26.2641	26.4364	26.1311	26.3771	26.2999	26.1733	26.4313	TGFBI
Q15637	NA	NA	NA	NA	NA	NA	NA	NA	NA	NA	NA	NA	NA	NA	NA	NA	NA	NA	NA	NA	NA	NA	NA	19.3655	SF1
Q15645	25.6484	25.1426	26.0293	23.8408	25.3698	24.0448	26.3626	26.2411	26.246	26.0051	26.344	26.0522	26.4313	26.3551	26.204	26.0529	26.0912	26.567	26.4604	26.0776	26.3878	26.4463	26.3897	26.4661	TRIP13
Q15651	NA	NA	NA	NA	NA	15.7863	NA	NA	NA	NA	NA	NA	NA	NA	NA	NA	NA	NA	NA	NA	NA	NA	NA	NA	HMGN3
Q15717	23.1469	22.7643	23.2807	21.1153	23.0921	NA	22.7812	22.8777	23.2981	NA	NA	NA	23.0292	23.0543	22.801	22.6084	NA	23.3326	23.1996	22.9234	22.7876	23.1714	23.5771	23.2585	ELAVL1
Q15758	NA	NA	NA	NA	NA	23.8102	NA	NA	NA	NA	NA	NA	NA	NA	NA	NA	NA	NA	NA	NA	NA	NA	NA	NA	SLC1A5
Q15785	NA	NA	NA	NA	NA	NA	NA	NA	NA	NA	NA	NA	NA	NA	NA	NA	NA	NA	NA	NA	NA	NA	NA	22.0485	TOMM34
Q15942	NA	NA	NA	NA	NA	NA	NA	NA	NA	NA	NA	NA	NA	NA	NA	NA	NA	NA	NA	NA	NA	NA	17.8132	NA	ZYX
Q16186	NA	NA	NA	NA	NA	NA	NA	NA	22.4582	NA	22.7568	NA	22.7027	NA	NA	NA	NA	NA	NA	NA	NA	NA	NA	NA	ADRM1
Q16222	NA	NA	NA	NA	NA	NA	20.9086	NA	NA	20.6502	20.6472	NA	20.5921	20.888	20.5308	20.8262	20.6404	NA	NA	21.1459	20.8829	20.9906	21.0344	21.0556	UAP1
Q16401	NA	NA	21.6317	NA	21.55	NA	21.3938	21.4517	20.3987	21.2638	NA	21.1395	21.6129	22.0411	22.2796	NA	22.4672	22.4135	21.5834	NA	NA	NA	NA	NA	PSMD5
Q16531	21.2958	NA	NA	22.0758	NA	NA	NA	NA	NA	NA	NA	NA	NA	NA	NA	NA	NA	NA	NA	19.4083	NA	NA	NA	NA	DDB1
Q16555	26.136	26.1902	25.8139	25.0854	25.0443	24.4922	24.3868	24.0682	22.8536	24.6244	24.4462	24.4211	23.8292	23.7833	23.678	24.3534	24.3146	24.1601	23.098	23.905	23.3808	23.7413	23.1167	NA	DPYSL2
Q16630	NA	NA	NA	21.2726	NA	20.0813	NA	NA	NA	NA	NA	NA	NA	NA	NA	NA	NA	NA	NA	NA	NA	NA	NA	NA	CPSF6
Q16658	26.5733	26.3934	26.6534	25.71	26.3885	25.5692	27.2841	27.1292	27.2655	27.1774	27.3665	27.2091	27.2941	27.052	27.0094	26.9165	27.0072	27.2874	27.3943	27.3313	27.5498	27.422	27.4106	27.4883	FSCN1
Q16719	NA	NA	NA	NA	NA	NA	NA	NA	NA	NA	NA	NA	NA	NA	NA	NA	NA	NA	NA	NA	NA	NA	19.267	NA	KYNU
Q16777	NA	NA	NA	NA	NA	NA	NA	NA	NA	NA	NA	NA	NA	NA	NA	NA	NA	NA	NA	NA	NA	17.6756	NA	NA	HIST2H2AC
Q16850	NA	NA	NA	NA	NA	NA	NA	NA	NA	NA	NA	NA	NA	NA	NA	NA	NA	NA	NA	NA	NA	NA	NA	20.8585	CYP51A1
Q16881	27.7905	27.7163	28.1855	27.908	28.3974	28.0401	24.3718	24.4607	23.8718	24.53	23.9312	24.3188	26.9751	27.0419	26.5548	26.598	26.9841	25.762	24.0896	24.3831	24.1438	24.1808	24.1025	24.9538	TXNRD1
Q27J81	NA	NA	NA	NA	NA	NA	20.0795	20.5109	NA	NA	NA	NA	NA	NA	NA	20.4027	NA	NA	NA	NA	20.7549	NA	NA	21.3695	INF2
Q29RF7	20.4678	20.764	NA	NA	NA	NA	NA	NA	NA	NA	NA	NA	NA	NA	NA	NA	NA	NA	NA	NA	NA	22.2273	NA	22.0468	PDS5A
Q2TAL8	NA	NA	NA	NA	NA	NA	NA	NA	NA	NA	NA	NA	NA	NA	NA	NA	NA	NA	NA	NA	NA	NA	NA	21.1104	QRICH1
Q32MZ4	NA	NA	NA	NA	NA	NA	NA	NA	NA	NA	NA	NA	NA	NA	NA	NA	NA	NA	NA	NA	NA	NA	NA	20.893	LRRFIP1
Q3KQU3	23.864	24.0484	22.1886	23.1509	23.3938	23.9022	NA	NA	NA	NA	NA	20.6374	21.2029	21.2622	21.6441	22.991	23.3424	21.5901	NA	NA	NA	NA	NA	20.3666	MAP7D1
Q3ZCM7	26.5513	27.4617	NA	25.9883	NA	25.9274	NA	NA	NA	NA	NA	NA	24.9937	27.0713	25.8424	26.994	27.2623	26.355	27.6388	26.3526	27.7278	26.8568	27.5069	26.6687	TUBB8
Q52LJ0	NA	NA	NA	NA	NA	NA	21.2866	NA	NA	NA	NA	NA	NA	NA	NA	NA	NA	NA	NA	21.5293	21.4425	NA	NA	NA	FAM98B
Q53GQ0	NA	NA	NA	NA	NA	NA	NA	NA	NA	NA	NA	NA	NA	NA	NA	NA	NA	NA	NA	NA	NA	NA	NA	20.3884	HSD17B12
Q562R1	NA	NA	NA	NA	NA	NA	NA	NA	NA	NA	NA	NA	NA	NA	NA	NA	NA	NA	NA	NA	NA	NA	NA	30.4568	ACTBL2
Q58FF8	NA	22.0983	NA	NA	NA	NA	25.4189	NA	NA	NA	NA	NA	22.0399	22.4869	NA	22.9077	NA	22.4656	25.3513	25.732	25.4426	NA	25.3848	24.2526	HSP90AB2P
Q5BKZ1	NA	NA	NA	NA	NA	NA	NA	NA	NA	NA	NA	NA	NA	NA	NA	NA	NA	NA	NA	NA	NA	NA	NA	22.5188	ZNF326
Q5JR07	NA	NA	NA	NA	NA	NA	NA	NA	NA	NA	NA	NA	NA	NA	NA	NA	NA	NA	NA	NA	NA	NA	NA	24.2229	RHOC
Q5JTH9	22.6012	22.9606	21.0459	23.5412	21.8754	23.8502	21.1833	22.2452	NA	21.1919	21.4664	21.0901	20.4422	22.2805	21.0488	22.7139	22.5634	21.3862	22.2707	21.5531	22.7201	22.7208	23.0561	22.7448	RRP12
Q5JU21	NA	NA	NA	NA	NA	NA	NA	NA	NA	NA	NA	NA	NA	NA	NA	NA	NA	NA	NA	NA	NA	NA	NA	20.3094	FPGS
Q5JXL7	NA	NA	NA	NA	NA	18.7382	NA	NA	NA	NA	NA	NA	NA	NA	NA	NA	NA	NA	NA	NA	NA	NA	NA	NA	SEPTIN7
Q5QPM2	NA	NA	NA	NA	NA	NA	NA	NA	NA	NA	NA	NA	23.4183	NA	NA	23.5333	NA	23.4673	23.1874	NA	NA	23.16	23.2431	NA	RALY
Q5R3F8	NA	NA	NA	NA	NA	NA	NA	NA	NA	NA	NA	NA	NA	NA	NA	NA	23.9535	NA	NA	NA	NA	NA	NA	NA	ELFN2
Q5SRE5	NA	NA	NA	NA	NA	NA	NA	NA	NA	NA	NA	NA	NA	NA	NA	NA	NA	NA	NA	NA	NA	NA	NA	19.5696	NUP188
Q5SSJ5	27.8936	28.4959	28.0856	26.7755	28.2334	27.2986	22.982	22.7617	22.4938	22.9561	22.5087	22.8694	23.2364	23.2295	23.1891	23.9012	23.3733	23.4917	22.9409	23.1444	23.2627	23.213	22.8514	24.3742	HP1BP3
Q5SY16	NA	NA	NA	NA	NA	NA	NA	NA	NA	NA	24.1364	NA	NA	NA	NA	NA	NA	NA	NA	NA	NA	NA	23.9184	NA	NOL9
Q5T0V7	NA	NA	25.1802	NA	NA	NA	25.6263	25.3821	25.4941	25.7505	25.5081	25.6037	NA	NA	NA	NA	NA	NA	NA	NA	NA	NA	NA	NA	DST
Q5T4S7	22.4125	21.7423	21.0771	23.4429	NA	24.0888	22.3227	22.2946	NA	21.9652	NA	NA	21.0229	21.5406	20.7032	21.8116	21.8844	20.9284	22.2547	21.4513	21.8286	21.6955	21.3083	22.2255	UBR4
Q5T653	NA	NA	NA	NA	NA	NA	NA	NA	NA	NA	NA	NA	NA	NA	NA	NA	NA	NA	NA	NA	NA	NA	NA	21.4619	MRPL2
Q5T6F2	NA	NA	22.8358	NA	NA	NA	NA	NA	NA	NA	NA	NA	NA	NA	NA	NA	NA	NA	NA	NA	NA	NA	NA	NA	UBAP2
Q5T6V5	NA	NA	NA	NA	NA	NA	NA	NA	NA	NA	NA	NA	NA	NA	NA	NA	NA	NA	NA	NA	NA	NA	NA	19.8707	C9orf64
Q5U4P2	NA	NA	NA	NA	NA	NA	NA	NA	NA	NA	NA	NA	NA	NA	NA	NA	NA	NA	NA	NA	NA	NA	NA	19.9779	ASPHD1
Q5UIP0	22.2208	NA	NA	22.9348	NA	22.4057	NA	NA	NA	NA	NA	NA	NA	NA	NA	NA	NA	NA	NA	NA	NA	NA	NA	NA	RIF1
Q5VTE0	31.7432	31.1745	31.6203	30.5966	31.3352	30.4558	32.1678	32.1004	31.8668	31.9783	31.9511	32.0332	31.801	31.9208	31.5877	31.7579	31.8796	31.8333	32.1787	32.1523	32.382	32.2401	32.2124	32.4355	EEF1A1P5
Q5VTL8	21.9363	21.7971	21.4688	NA	21.6932	NA	NA	21.034	NA	21.3858	NA	NA	NA	NA	NA	21.1801	21.0774	20.8228	NA	NA	NA	NA	NA	NA	PRPF38B
Q5VYK3	NA	NA	NA	21.6039	NA	NA	NA	NA	NA	NA	NA	NA	NA	NA	NA	NA	NA	NA	NA	NA	NA	NA	NA	NA	ECPAS
Q63HN8	23.3261	23.301	23.4857	24.0342	22.7681	23.6865	22.3167	22.3349	22.3625	22.45	22.4527	22.3906	22.7365	23.204	22.8191	22.7869	23.8264	23.2192	22.1741	22.2521	22.0377	22.1119	22.4816	22.5079	RNF213
Q643R3	NA	NA	NA	NA	NA	NA	NA	NA	NA	NA	NA	NA	NA	NA	NA	NA	NA	NA	NA	NA	NA	NA	NA	20.6293	LPCAT4
Q68EM7	NA	NA	NA	17.8439	NA	NA	NA	NA	NA	NA	NA	NA	NA	NA	NA	NA	NA	NA	NA	NA	NA	NA	NA	NA	ARHGAP17
Q6AI08	NA	NA	NA	NA	NA	NA	NA	NA	NA	NA	NA	NA	NA	NA	NA	NA	NA	NA	NA	NA	NA	NA	NA	17.9999	HEATR6
Q6DKJ4	NA	NA	NA	NA	NA	NA	NA	NA	NA	NA	NA	NA	NA	NA	NA	NA	NA	NA	NA	NA	NA	NA	19.7651	NA	NXN
Q6KC79	NA	NA	NA	NA	NA	16.9351	NA	NA	NA	NA	NA	NA	NA	NA	NA	NA	NA	NA	NA	NA	NA	NA	NA	NA	NIPBL
Q6NVY1	22.0218	NA	NA	NA	NA	NA	22.7329	23.1921	23.1793	23.0397	23.9619	22.9234	NA	21.8179	21.9092	NA	NA	21.7466	22.5402	22.6778	NA	22.6892	NA	22.6769	HIBCH
Q6P2E9	NA	NA	NA	NA	NA	NA	NA	NA	NA	NA	NA	NA	NA	NA	NA	NA	NA	NA	NA	NA	NA	NA	20.6835	NA	EDC4
Q6P2Q9	22.791	22.728	22.4504	24.757	22.5034	25.0423	22.8991	22.3187	21.5397	22.5336	22.0276	22.6759	21.7252	22.294	22.1256	22.6645	22.7449	22.3262	22.8406	22.9175	23.1181	22.7318	23.1085	23.0356	PRPF8
Q6PJG6	NA	NA	NA	NA	NA	NA	NA	NA	NA	NA	NA	NA	NA	NA	NA	NA	NA	NA	NA	NA	NA	NA	NA	20.3488	BRAT1
Q6PKG0	21.255	21.7515	NA	25.107	22.1529	24.9189	21.8214	21.6155	NA	21.8329	NA	21.8228	NA	20.6611	21.2157	21.4196	20.9231	21.2452	20.0354	20.2279	21.0103	20.7756	22.0432	20.863	LARP1
Q6UB35	24.0237	23.9461	24.0279	22.7986	23.8309	23.1032	24.3439	24.285	23.6829	24.1195	24.0182	24.414	22.9037	23.7631	23.5778	24.1804	23.8797	23.9978	23.9771	23.857	24.1287	24.0682	24.1336	24.0862	MTHFD1L
Q6UX04	NA	NA	NA	NA	NA	NA	NA	NA	NA	NA	NA	NA	NA	NA	NA	NA	NA	NA	NA	NA	NA	NA	NA	19.627	CWC27
Q6Y7W6	NA	NA	NA	NA	NA	22.5813	NA	NA	NA	NA	NA	NA	NA	NA	NA	NA	NA	NA	NA	NA	NA	NA	NA	NA	GIGYF2
Q6YHK3	NA	NA	NA	NA	NA	NA	NA	NA	NA	NA	NA	NA	NA	NA	NA	NA	NA	NA	NA	NA	NA	NA	20.6442	NA	CD109
Q6YN16	23.7644	NA	NA	NA	NA	NA	24.1711	24.2979	23.6093	24.3547	23.5733	24.2649	23.1654	24.0566	23.7166	23.7871	23.871	23.5623	24.1701	24.0935	23.964	23.9981	NA	24.36	HSDL2
Q6ZNJ1	NA	NA	NA	19.2086	NA	19.036	NA	NA	NA	NA	NA	NA	NA	NA	NA	NA	NA	NA	NA	NA	NA	NA	NA	NA	NBEAL2
Q6ZW31	NA	NA	NA	NA	NA	NA	NA	NA	NA	NA	NA	NA	NA	NA	NA	NA	NA	NA	NA	NA	NA	NA	NA	19.9202	SYDE1
Q70J99	NA	NA	NA	NA	NA	NA	NA	NA	NA	NA	NA	NA	NA	NA	NA	NA	NA	NA	NA	NA	NA	NA	NA	21.5369	UNC13D
Q71DI3	NA	NA	NA	20.0742	NA	NA	NA	NA	NA	NA	NA	NA	NA	NA	NA	NA	NA	NA	NA	NA	NA	NA	NA	NA	HIST2H3A
Q71UI9	29.1375	24.5165	28.979	27.6464	28.9302	28.2259	19.4701	NA	NA	19.1785	19.8801	NA	19.7117	19.9226	19.2841	19.8401	NA	19.901	19.4406	NA	19.6177	19.4587	19.3454	NA	H2AFV
Q71UM5	NA	NA	NA	NA	NA	NA	NA	NA	NA	NA	NA	NA	NA	NA	NA	NA	NA	NA	NA	NA	NA	NA	NA	24.0833	RPS27L
Q7KZF4	26.8601	26.9961	26.7782	26.5635	27.0218	26.8086	27.512	27.4167	27.5585	27.584	27.5313	27.774	27.5389	27.2759	27.4451	27.1857	27.2187	27.5663	27.4447	27.7861	27.4457	27.4057	27.5787	27.5991	SND1
Q7L014	24.904	24.7452	24.8226	24.7526	25.1364	24.7594	25.6131	25.4833	25.7453	25.3826	25.1465	25.3805	23.8758	23.6351	24.0181	23.9827	23.8984	23.8785	23.8741	23.7149	23.5654	23.8372	23.7788	24.2644	DDX46
Q7L0Y3	NA	NA	NA	NA	NA	NA	NA	NA	NA	NA	NA	NA	NA	NA	NA	NA	NA	NA	NA	NA	NA	17.9992	NA	NA	TRMT10C
Q7L1Q6	24.4582	24.4333	24.8501	23.9923	23.9966	NA	23.9598	23.9226	25.1353	24.7882	25.1625	25.0295	25.4102	25.431	25.2615	25.2428	25.3598	25.2009	26.0599	25.4278	25.7426	25.6337	25.5634	25.6734	BZW1
Q7L2E3	26.4693	26.383	26.5976	25.4844	26.5268	25.4276	24.0079	24.076	23.8817	23.7569	24.0928	23.7497	23.8602	23.7887	23.5802	23.5856	23.6267	23.8002	23.5566	23.3745	23.9862	23.4539	23.4735	23.6467	DHX30
Q7Z2W4	NA	NA	NA	NA	NA	NA	NA	NA	NA	NA	NA	NA	NA	NA	NA	NA	NA	NA	NA	NA	NA	NA	NA	19.8649	ZC3HAV1
Q7Z333	NA	NA	23.5179	NA	NA	NA	NA	NA	NA	NA	NA	NA	NA	NA	NA	NA	NA	NA	NA	NA	NA	NA	NA	NA	SETX
Q7Z3B1	23.9178	NA	25.4375	NA	25.6429	NA	26.3119	25.8781	26.1349	25.8888	25.9696	26.4015	25.4957	25.1413	25.4069	25.2943	25.2116	25.2248	25.332	25.6675	25.4537	25.1743	25.4381	25.5696	NEGR1
Q7Z406	NA	24.134	23.9162	NA	NA	26.3977	NA	23.2555	NA	NA	NA	NA	23.7666	23.92	23.8336	NA	NA	NA	23.3446	23.1372	NA	NA	NA	23.2608	MYH14
Q7Z5P9	27.2342	NA	NA	NA	NA	26.3834	NA	NA	NA	NA	NA	NA	NA	NA	NA	NA	NA	NA	NA	NA	NA	NA	NA	NA	MUC19
Q7Z6E9	NA	NA	NA	NA	NA	NA	NA	NA	NA	NA	NA	NA	NA	NA	NA	NA	NA	NA	NA	NA	NA	18.099	NA	NA	RBBP6
Q7Z6Z7	23.2483	24.0343	21.6216	25.3852	23.1429	25.8416	22.6202	22.8202	20.8631	22.6076	21.0018	22.6577	22.126	23.7111	22.6585	24.6904	24.4209	22.363	22.9236	22.0757	23.1041	22.866	23.2618	22.8956	HUWE1
Q7Z7H8	NA	NA	NA	NA	NA	NA	NA	NA	NA	NA	NA	NA	NA	NA	NA	NA	NA	NA	NA	NA	NA	NA	NA	20.6202	MRPL10
Q86TC9	NA	NA	NA	NA	NA	18.084	NA	NA	NA	NA	NA	NA	NA	NA	NA	NA	NA	NA	NA	NA	NA	NA	NA	NA	MYPN
Q86U38	22.3611	21.9412	22.343	21.2411	22.0967	21.9447	22.311	21.8896	21.2488	21.6027	21.752	21.6854	21.5267	22.2481	21.8874	21.9433	21.7686	22.2811	21.7929	21.9763	22.4251	22.6082	21.9907	22.2185	NOP9
Q86UP2	25.4671	25.8945	22.6491	26.7535	22.4055	23.1875	20.773	20.9065	20.5361	NA	20.5088	20.8293	21.4888	21.6854	21.3225	22.4187	22.3556	21.4615	20.352	21.2001	21.1161	20.4497	20.4346	20.8375	KTN1
Q86UV5	NA	NA	NA	NA	NA	NA	NA	NA	NA	NA	NA	NA	NA	NA	NA	NA	NA	NA	NA	NA	NA	NA	NA	19.5665	USP48
Q86VI3	NA	NA	NA	19.7623	NA	NA	NA	NA	NA	NA	NA	NA	NA	NA	NA	NA	NA	NA	NA	NA	NA	NA	NA	NA	IQGAP3
Q86WV2	NA	NA	NA	NA	NA	NA	NA	NA	NA	NA	NA	NA	NA	NA	NA	NA	NA	NA	NA	NA	NA	NA	NA	22.8736	COX4I1
Q86XA9	NA	NA	NA	16.5231	NA	NA	NA	NA	NA	NA	NA	NA	NA	NA	NA	NA	NA	NA	NA	NA	NA	NA	NA	NA	HEATR5A
Q86XP3	NA	NA	NA	NA	NA	20.3203	NA	NA	NA	NA	NA	NA	NA	NA	NA	NA	NA	NA	NA	NA	NA	NA	NA	NA	DDX42
Q86Y91	NA	NA	NA	NA	NA	17.3931	NA	NA	NA	NA	NA	NA	NA	NA	NA	NA	NA	NA	NA	NA	NA	NA	NA	NA	KIF18B
Q8IVF2	27.1988	27.7713	26.4976	26.9511	27.411	28.8042	23.554	22.8394	22.824	23.2226	22.8716	23.2743	25.6476	25.8698	25.7881	26.8678	27.5713	24.8457	22.4528	22.669	21.6972	21.8788	21.6656	23.1185	AHNAK2
Q8IVT2	NA	NA	NA	NA	NA	NA	NA	NA	NA	22.0553	NA	NA	NA	NA	NA	NA	NA	NA	NA	NA	NA	NA	NA	NA	MISP
Q8IWA0	NA	NA	NA	NA	NA	NA	NA	NA	NA	NA	NA	NA	NA	NA	NA	NA	NA	NA	NA	NA	NA	NA	NA	19.9631	WDR75
Q8IWA4	NA	NA	NA	NA	NA	NA	NA	NA	NA	NA	NA	NA	NA	NA	NA	NA	NA	NA	NA	NA	NA	NA	NA	20.004	MFN1
Q8IX18	NA	NA	NA	NA	NA	NA	NA	NA	NA	NA	NA	NA	NA	NA	NA	NA	NA	NA	NA	NA	NA	NA	NA	19.9129	DHX40
Q8IY81	23.8956	23.7591	23.4715	24.1515	23.9758	24.4347	22.1558	21.9488	20.8592	22.2206	22.0492	22.3959	22.5191	22.2995	21.9348	22.2393	22.192	21.8202	NA	21.6883	21.5121	21.5141	NA	22.0804	FTSJ3
Q8IYB3	23.8271	23.2616	23.2921	23.014	23.3809	23.5948	22.8653	22.7993	22.7849	22.8536	22.7791	22.6517	23.3723	22.7815	22.6502	23.1428	23.5404	22.8632	22.1379	21.9356	22.3649	21.6487	21.8408	22.3225	SRRM1
Q8IZT6	NA	NA	NA	NA	NA	NA	NA	NA	NA	NA	NA	NA	NA	NA	19.0619	NA	NA	NA	NA	NA	NA	NA	NA	NA	ASPM
Q8N163	NA	NA	NA	NA	NA	NA	NA	NA	NA	NA	NA	NA	NA	NA	NA	NA	NA	NA	NA	NA	NA	NA	NA	21.8763	CCAR2
Q8N1F7	NA	NA	NA	NA	NA	NA	NA	NA	NA	NA	NA	NA	NA	NA	NA	NA	NA	NA	NA	NA	NA	NA	NA	18.7462	NUP93
Q8N1G4	21.6726	21.7208	22.0476	NA	22.1152	NA	22.7639	22.9545	22.744	22.6289	22.6625	22.9407	22.983	22.2045	23.0415	22.3344	22.4846	22.5429	22.2405	22.9949	22.1551	22.3423	22.1804	22.3287	LRRC47
Q8N3U4	NA	NA	NA	NA	NA	NA	NA	NA	NA	NA	NA	NA	NA	NA	NA	NA	NA	NA	NA	NA	NA	17.1073	NA	NA	STAG2
Q8N684	NA	NA	NA	19.651	NA	18.7506	NA	NA	NA	NA	NA	NA	NA	NA	NA	NA	NA	NA	NA	NA	NA	NA	19.0937	NA	CPSF7
Q8N726	NA	24.0829	25.1665	22.9044	24.1717	23.6838	25.6943	25.3596	25.6947	25.533	25.6885	25.3128	24.3035	24.3164	NA	24.4368	NA	24.613	25.4148	25.2291	24.9485	25.2627	25.3063	25.1939	CDKN2A
Q8N8S7	23.1175	22.854	23.1473	24.6787	22.4884	23.3755	NA	NA	NA	NA	NA	NA	22.3445	22.2691	22.2195	22.3923	22.9902	22.3879	22.1062	NA	NA	22.1867	NA	22.3908	ENAH
Q8N9Q2	24.218	24.2766	24.4636	NA	24.6482	NA	25.1564	25.1739	25.1209	24.9632	NA	NA	24.5038	24.4993	24.6634	24.4002	24.3628	24.2954	23.7264	24.3592	24.1519	24.4145	24.5108	24.42	SREK1IP1
Q8NB90	NA	NA	NA	NA	NA	NA	NA	NA	NA	NA	NA	NA	NA	NA	NA	NA	NA	NA	NA	NA	NA	NA	NA	18.0144	SPATA5
Q8NBQ5	NA	NA	NA	NA	NA	NA	NA	NA	NA	NA	NA	NA	NA	NA	NA	NA	NA	NA	NA	NA	NA	NA	NA	22.057	HSD17B11
Q8NC51	22.9506	23.1069	22.7391	NA	23.0029	NA	23.1563	23.1349	23.0263	23.8623	24.033	23.8659	22.4928	21.927	22.2911	22.0722	22.3217	22.0071	22.24	22.4945	22.4423	23.0517	23.1314	22.3929	SERBP1
Q8NE71	22.0209	NA	NA	NA	NA	NA	NA	NA	NA	NA	NA	NA	NA	NA	NA	NA	NA	NA	NA	NA	NA	NA	NA	22.1737	ABCF1
Q8NEJ9	NA	NA	NA	NA	NA	NA	NA	NA	NA	NA	NA	NA	NA	NA	NA	NA	NA	NA	NA	NA	NA	NA	NA	17.2395	NGDN
Q8NF37	22.6126	22.9284	NA	21.6915	22.6176	22.5768	23.183	23.6074	21.7648	23.191	22.9388	23.2104	21.6918	22.762	22.6852	22.8256	22.8089	22.198	22.6523	22.4983	22.8173	23.0074	23.0223	23.2231	LPCAT1
Q8NFC6	22.7207	22.8118	22.3051	21.5469	22.9646	22.2424	NA	NA	NA	NA	NA	NA	21.7475	21.4719	21.5937	21.9336	22.309	21.8527	NA	NA	NA	NA	NA	NA	BOD1L1
Q8NFF5	19.3667	19.5463	NA	NA	NA	19.4514	NA	NA	NA	NA	NA	NA	NA	20.3118	NA	19.4881	19.1555	NA	19.0564	NA	19.7237	19.9779	NA	19.8722	FLAD1
Q8NI36	23.0401	NA	NA	NA	23.7658	NA	NA	NA	NA	NA	NA	NA	NA	NA	NA	NA	NA	NA	NA	NA	NA	NA	NA	NA	WDR36
Q8TA86	20.9472	NA	NA	NA	NA	NA	22.3626	22.5917	22.6219	21.6311	22.2058	21.7818	20.6124	20.4273	20.4726	20.217	NA	NA	20.8334	21.0938	NA	20.9149	NA	21.1832	RP9
Q8TAQ2	NA	NA	NA	21.2439	NA	NA	NA	NA	NA	NA	NA	NA	NA	NA	NA	NA	NA	NA	NA	NA	NA	NA	NA	NA	SMARCC2
Q8TDD1	NA	18.9083	NA	NA	NA	NA	NA	NA	NA	NA	NA	NA	NA	NA	NA	NA	NA	NA	NA	NA	NA	NA	NA	NA	DDX54
Q8TDN6	NA	NA	NA	NA	NA	23.3721	NA	NA	NA	NA	NA	NA	NA	NA	NA	NA	NA	NA	NA	NA	NA	NA	NA	NA	BRIX1
Q8TEX9	24.1916	23.99	23.8391	24.8374	23.6625	23.9342	24.1782	24.0364	24.3887	23.1252	23.8334	24.276	24.3535	24.9428	24.1272	25.0193	24.7214	24.6499	24.2293	23.8353	25.0804	24.9608	24.6624	25.0229	IPO4
Q8WUK0	NA	NA	NA	NA	NA	NA	NA	NA	NA	NA	NA	NA	NA	NA	NA	NA	NA	NA	NA	NA	NA	NA	19.7499	NA	PTPMT1
Q8WUM0	NA	NA	NA	NA	NA	NA	NA	NA	NA	NA	NA	NA	NA	NA	NA	NA	NA	20.8441	NA	NA	NA	NA	NA	NA	NUP133
Q8WUM4	NA	NA	NA	20.987	NA	20.6699	NA	NA	NA	NA	NA	NA	NA	NA	NA	NA	NA	NA	NA	NA	NA	NA	20.7258	NA	PDCD6IP
Q8WVB6	NA	NA	NA	NA	NA	NA	NA	NA	NA	NA	NA	NA	NA	NA	NA	NA	NA	NA	NA	NA	NA	NA	NA	19.6843	CHTF18
Q8WWC4	NA	NA	NA	NA	NA	NA	NA	NA	NA	NA	NA	NA	NA	NA	NA	NA	NA	NA	NA	NA	NA	NA	NA	20.7337	MAIP1
Q8WWQ0	NA	NA	NA	NA	NA	NA	NA	NA	NA	NA	NA	NA	NA	NA	NA	NA	NA	NA	NA	NA	NA	NA	NA	19.4834	PHIP
Q8WX93	23.763	23.6676	23.6201	24.5144	23.7177	24.3706	24.1054	24.3731	24.4055	23.997	24.3292	NA	23.5645	23.1512	23.4352	23.9066	23.9114	23.8207	24.0577	24.0324	24.0315	24.4406	24.7974	24.4382	PALLD
Q8WXA9	NA	NA	NA	NA	23.3219	NA	23.5505	23.2743	23.5578	23.7089	23.7067	23.2282	21.7651	NA	NA	NA	NA	NA	NA	NA	NA	NA	NA	NA	SREK1
Q8WXH0	NA	NA	NA	NA	NA	NA	NA	NA	NA	NA	NA	NA	NA	NA	NA	NA	NA	NA	NA	NA	NA	NA	17.8974	NA	SYNE2
Q8WYP5	25.6973	25.6687	25.1401	23.9652	25.7758	24.7338	22.7792	21.89	NA	NA	NA	NA	21.8629	22.1708	21.7348	23.3488	23.4916	22.0637	NA	NA	23.1211	23.2874	NA	NA	AHCTF1
Q8WZ42	NA	NA	NA	NA	NA	23.8925	NA	NA	NA	NA	NA	NA	NA	NA	NA	NA	NA	NA	NA	NA	NA	NA	NA	NA	TTN
Q92522	24.1254	24.3404	24.31	21.3489	24.5353	23.0053	NA	NA	NA	NA	NA	NA	20.486	20.2165	20.2496	20.4923	20.6553	20.4296	NA	20.5845	NA	19.9855	NA	NA	H1FX
Q92538	NA	NA	NA	NA	NA	NA	NA	NA	NA	NA	NA	NA	NA	NA	NA	NA	NA	NA	NA	NA	NA	NA	18.1826	NA	GBF1
Q92598	25.1295	24.8789	23.9497	24.4354	24.7664	24.5119	25.6971	25.7796	25.8912	26.0059	25.7053	25.542	25.7646	25.652	25.6096	25.5113	25.2717	25.8608	25.8705	26.0212	25.5287	25.7701	25.7103	25.7067	HSPH1
Q92616	26.663	26.84	26.2484	27.2902	26.6038	27.4395	27.2207	27.159	26.865	27.1103	26.9669	27.3365	26.7063	26.9307	27.0151	27.2161	26.9963	26.7815	27.1092	26.9926	27.2558	27.2004	27.2089	27.3798	GCN1
Q92621	22.2422	22.334	NA	24.2364	NA	23.1968	23.4014	23.3648	23.4841	23.4463	23.5417	NA	23.1402	22.5592	22.9596	22.4221	22.4213	22.9987	22.9144	23.2363	22.8103	22.6841	22.8438	22.9322	NUP205
Q92841	NA	NA	NA	NA	NA	NA	NA	NA	NA	NA	NA	NA	NA	NA	NA	NA	NA	NA	NA	NA	NA	NA	23.2466	NA	DDX17
Q92878	22.332	22.5889	22.1823	NA	22.4551	NA	23.0232	22.5677	23.0102	23.0851	23.4429	23.1867	22.9428	22.489	22.3641	22.7222	22.4311	22.0249	22.6978	22.7111	22.6213	22.6215	22.471	22.9469	RAD50
Q92945	NA	NA	NA	NA	NA	NA	NA	NA	NA	NA	NA	NA	NA	NA	NA	NA	NA	NA	NA	NA	NA	NA	22.1248	NA	KHSRP
Q92973	25.9934	25.9773	25.9913	25.1179	26.0451	25.1256	26.5219	26.3704	26.493	26.5087	26.7118	26.7819	26.4573	26.547	26.8282	26.4475	26.3203	26.447	26.7184	26.6456	26.6175	26.4971	26.5427	26.9209	TNPO1
Q93008	20.8752	21.3863	21.5282	21.3148	21.3601	21.1261	21.1803	21.2671	20.8933	21.0635	20.7928	21.2161	21.3593	21.1715	21.4049	21.4757	21.3913	21.2494	21.1671	21.3225	21.1188	21.2818	NA	21.3151	USP9X
Q93009	NA	NA	NA	NA	NA	NA	NA	NA	NA	NA	NA	NA	NA	20.7176	20.3691	20.6938	20.7719	20.4516	20.3452	20.4147	20.0001	20.6476	20.5964	NA	USP7
Q93077	27.6219	27.101	26.58	24.44	27.1936	27.2809	NA	NA	NA	NA	NA	NA	22.544	NA	NA	21.7046	NA	20.9587	21.1021	NA	NA	NA	21.5766	NA	HIST1H2AC
Q969Q0	NA	NA	NA	NA	NA	NA	NA	NA	NA	NA	NA	NA	NA	NA	NA	NA	NA	NA	NA	NA	NA	NA	NA	19.6774	RPL36AL
Q969S9	NA	NA	NA	NA	NA	NA	NA	NA	NA	NA	NA	NA	NA	NA	NA	NA	NA	NA	NA	NA	NA	NA	NA	19.7878	GFM2
Q969Z0	22.4687	22.5443	22.5339	NA	22.5261	NA	NA	22.729	NA	NA	NA	NA	NA	22.3517	22.5848	22.4393	22.4642	22.5008	22.3096	22.3055	22.5504	22.4647	22.3254	22.556	TBRG4
Q96AB3	NA	NA	NA	NA	NA	NA	NA	NA	NA	NA	NA	NA	NA	NA	NA	NA	NA	NA	NA	NA	NA	NA	NA	21.275	ISOC2
Q96AC1	NA	NA	NA	NA	NA	NA	NA	NA	NA	NA	NA	NA	NA	NA	NA	NA	NA	NA	NA	NA	NA	20.047	NA	NA	FERMT2
Q96AG4	22.0495	22.4583	NA	24.2874	21.6039	NA	NA	21.5826	NA	NA	NA	NA	23.15	21.9202	23.2159	22.4054	22.2175	22.8726	21.8792	22.6926	23.9847	22.9663	NA	22.7452	LRRC59
Q96C36	NA	NA	NA	NA	NA	NA	NA	NA	NA	NA	NA	NA	NA	NA	NA	NA	NA	NA	NA	NA	NA	NA	NA	19.3837	PYCR2
Q96CS3	NA	NA	NA	NA	NA	NA	NA	NA	NA	NA	NA	NA	NA	NA	NA	NA	NA	NA	NA	NA	NA	NA	NA	23.301	FAF2
Q96DG6	NA	NA	NA	NA	NA	NA	NA	NA	NA	NA	NA	NA	NA	NA	NA	NA	NA	NA	NA	NA	NA	NA	NA	20.1829	CMBL
Q96EY4	NA	NA	NA	NA	NA	NA	NA	NA	NA	NA	NA	NA	NA	NA	NA	NA	NA	NA	NA	NA	NA	NA	NA	19.1965	TMA16
Q96HC4	23.1799	22.6159	23.3984	23.1895	22.6054	22.5347	NA	NA	NA	NA	NA	NA	NA	NA	NA	NA	NA	NA	NA	NA	NA	NA	NA	NA	PDLIM5
Q96HR8	NA	NA	NA	17.7663	NA	NA	NA	NA	NA	NA	NA	NA	NA	NA	NA	NA	NA	NA	NA	NA	NA	NA	NA	NA	NAF1
Q96I24	24.2953	24.6366	24.5393	24.1045	24.5518	24.1962	24.2099	24.3155	24.4205	24.4325	24.4334	24.4923	25.3215	24.6876	25.0937	24.4134	24.5078	25.0701	25.1534	24.7003	24.6403	24.6523	24.4542	24.6873	FUBP3
Q96I59	NA	NA	NA	NA	NA	NA	NA	NA	NA	NA	NA	NA	NA	NA	NA	NA	NA	NA	NA	NA	NA	NA	NA	18.9155	NARS2
Q96P47	NA	NA	NA	NA	NA	NA	NA	NA	NA	NA	NA	NA	NA	NA	NA	NA	NA	NA	NA	NA	NA	NA	19.2721	NA	AGAP3
Q96P70	20.7771	20.5788	20.5394	NA	NA	NA	21.5136	20.7132	NA	NA	NA	20.5604	20.3062	20.4355	20.1632	20.3353	20.3248	20.3899	20.5816	20.7501	20.5863	20.5423	20.3948	20.737	IPO9
Q96PK6	23.9621	23.7561	23.659	23.8932	24.0594	24.5149	23.6184	23.5475	24.1272	24.3549	23.8107	23.9969	24.1707	23.2989	24.1522	23.6189	23.7138	23.5414	24.3881	24.7194	24.4635	24.3031	24.3022	24.4205	RBM14
Q96QK1	21.8085	22.2814	NA	22.1018	22.1571	NA	NA	NA	21.851	22.3288	NA	22.427	22.3161	22.394	23.0386	22.3288	NA	22.2549	NA	22.3701	NA	NA	NA	22.286	VPS35
Q96RP9	23.7549	23.7151	23.7128	23.0685	23.7383	NA	25.3883	24.6961	24.8001	25.4196	25.2961	25.207	24.0358	23.8774	24.7056	24.2306	23.9831	24.103	25.2001	25.0835	24.5158	24.4733	24.7297	24.1894	GFM1
Q96RT1	NA	NA	NA	NA	NA	17.6149	NA	NA	NA	NA	NA	NA	NA	NA	NA	NA	NA	NA	NA	NA	NA	NA	NA	NA	ERBIN
Q96S66	NA	NA	NA	NA	NA	NA	NA	NA	NA	NA	23.8144	NA	NA	NA	NA	NA	NA	NA	NA	NA	NA	NA	NA	NA	CLCC1
Q96S97	26.7603	26.6565	27.0872	25.1096	26.9141	25.6215	26.2949	26.1245	26.0446	26.1482	26.4295	26.3143	27.298	27.1626	27.4886	27.2868	27.0557	27.6268	26.0964	26.3417	26.4829	26.2468	26.3863	26.7829	MYADM
Q96SU4	NA	NA	NA	NA	NA	NA	NA	NA	NA	NA	NA	NA	NA	NA	NA	NA	NA	NA	NA	NA	NA	NA	NA	17.49	OSBPL9
Q96T23	NA	NA	NA	NA	NA	NA	NA	NA	NA	NA	NA	NA	NA	NA	NA	NA	NA	NA	NA	NA	NA	NA	NA	19.0761	RSF1
Q96T76	21.4073	NA	20.9521	21.7631	20.9623	21.6129	20.9742	20.9874	NA	NA	NA	NA	20.8154	20.1039	20.7032	20.6852	20.3116	21.6395	21.4447	20.8298	21.9149	21.6794	22.2007	21.7402	MMS19
Q96TA1	NA	NA	NA	NA	NA	NA	NA	NA	NA	NA	NA	NA	NA	NA	NA	NA	NA	NA	NA	NA	NA	NA	NA	18.5085	NIBAN2
Q96TA2	NA	NA	NA	NA	NA	NA	NA	NA	NA	NA	NA	NA	NA	NA	NA	NA	NA	NA	NA	22.2626	NA	NA	NA	NA	YME1L1
Q99436	20.6146	20.8549	NA	22.8659	20.4695	20.661	NA	NA	NA	NA	NA	NA	NA	NA	NA	20.6829	20.587	NA	NA	NA	NA	NA	NA	NA	PSMB7
Q99497	NA	NA	NA	NA	NA	NA	NA	NA	NA	NA	NA	NA	NA	NA	NA	NA	NA	NA	NA	NA	NA	NA	19.7989	NA	PARK7
Q99590	23.6328	23.8515	23.4142	23.671	23.4667	23.5223	NA	NA	NA	NA	NA	NA	NA	NA	NA	NA	23.2219	NA	NA	NA	NA	NA	NA	NA	SCAF11
Q99615	NA	NA	NA	NA	NA	NA	NA	NA	NA	NA	NA	NA	NA	NA	NA	NA	NA	NA	NA	NA	NA	NA	NA	20.0158	DNAJC7
Q99707	NA	NA	NA	NA	NA	NA	NA	NA	NA	NA	NA	NA	NA	NA	NA	NA	NA	NA	NA	NA	NA	NA	NA	19.8764	MTR
Q99714	27.2892	27.4452	27.1025	25.487	27.4115	26.1971	28.0499	27.8692	27.6651	27.9474	27.9413	27.9364	27.0743	27.5031	27.4427	27.6273	27.3483	27.6331	27.5773	27.4684	27.7315	27.6471	27.7726	27.7148	HSD17B10
Q99715	25.7752	26.593	25.5955	23.6357	26.1878	25.1655	22.0824	22.294	22.375	22.4335	21.9855	NA	24.8261	25.257	24.7872	24.3058	24.6738	23.9811	21.4916	21.827	NA	NA	NA	21.9287	COL12A1
Q99733	NA	NA	NA	NA	NA	NA	NA	NA	NA	NA	NA	NA	NA	NA	NA	NA	NA	NA	NA	NA	NA	NA	NA	19.2699	NAP1L4
Q99798	24.4777	25.0817	23.982	25.0939	24.3416	25.1141	25.464	25.6478	25.5837	25.5268	25.4664	24.6078	24.1965	24.8445	24.766	24.7745	24.848	24.8175	24.9397	24.7629	25.6753	25.0265	25.0319	25.0937	ACO2
Q99829	NA	NA	NA	23.5539	NA	23.5023	NA	NA	NA	NA	NA	NA	23.3012	NA	23.1923	22.941	23.4383	NA	23.5144	23.7169	23.5364	23.49	23.858	23.7336	CPNE1
Q99832	23.7211	24.0273	23.4805	25.573	23.6095	24.8812	23.6086	23.6903	NA	23.4416	24.2722	NA	23.5209	25.1238	24.3517	24.8594	24.4134	23.6686	24.0913	23.9688	25.351	25.4521	25.3727	25.0695	CCT7
Q99848	NA	NA	NA	20.6474	NA	NA	NA	NA	NA	NA	NA	NA	NA	NA	NA	NA	NA	NA	NA	NA	NA	NA	NA	NA	EBNA1BP2
Q99878	31.2536	31.3619	31.1065	30.2885	31.3192	31.0079	26.1524	26.3575	25.9277	26.3093	25.9858	26.4427	26.7155	26.4516	26.5366	26.8895	26.8132	26.836	25.7992	25.7627	25.9099	25.5856	25.8225	25.8191	H2AC14
Q99996	NA	NA	NA	NA	NA	NA	NA	NA	NA	NA	NA	NA	NA	NA	NA	NA	NA	NA	NA	NA	NA	NA	NA	17.1558	AKAP9
Q9B	NA	NA	NA	NA	NA	NA	NA	NA	NA	NA	NA	NA	NA	NA	NA	NA	NA	NA	NA	NA	NA	NA	NA	20.927	MAPKAP1
Q9BPX3	NA	NA	NA	NA	NA	NA	NA	NA	NA	NA	NA	NA	21.3775	22.3096	21.4208	NA	NA	NA	NA	NA	NA	NA	NA	NA	NCAPG
Q9BQ52	NA	NA	NA	NA	NA	NA	NA	NA	NA	NA	NA	NA	NA	NA	NA	NA	NA	NA	NA	NA	NA	NA	22.3545	NA	ELAC2
Q9BQE3	26.1275	25.8273	26.0957	24.8092	25.6499	24.6883	26.5368	26.7243	26.1929	26.6611	26.2309	26.3776	25.9436	26.3591	26.1792	26.4947	26.4695	26.5149	26.937	26.3793	26.8849	26.8542	26.7801	26.8668	TUBA1C
Q9BQG0	24.4169	24.0658	23.955	24.5121	23.4472	24.469	23.8594	23.5814	23.8382	23.7062	23.7701	23.5198	24.0781	24.0162	24.0558	23.9026	24.1008	24.0646	23.9909	23.729	23.6143	24.0965	24.3275	24.0768	MYBBP1A
Q9BQL6	NA	NA	NA	NA	NA	NA	NA	NA	NA	NA	NA	NA	NA	NA	NA	NA	NA	NA	NA	NA	NA	NA	NA	17.8513	FERMT1
Q9BRP1	NA	NA	NA	NA	NA	NA	NA	NA	NA	NA	NA	NA	NA	NA	NA	NA	NA	NA	NA	NA	NA	NA	NA	20.4863	PDCD2L
Q9BRX2	NA	NA	NA	NA	NA	NA	NA	NA	NA	NA	NA	NA	NA	NA	NA	NA	NA	NA	NA	20.178	NA	NA	NA	NA	PELO
Q9BSD7	NA	NA	NA	NA	NA	NA	NA	NA	NA	NA	NA	NA	NA	NA	NA	NA	NA	NA	NA	NA	NA	NA	NA	21.3203	NTPCR
Q9BSE5	NA	NA	NA	NA	NA	NA	NA	NA	NA	NA	NA	22.4832	NA	NA	NA	NA	NA	NA	NA	NA	NA	NA	NA	NA	AGMAT
Q9BSJ8	22.6505	23.0599	22.5319	NA	22.5863	NA	23.4513	23.3165	23.6947	23.2362	22.9541	23.4888	22.8486	23.4961	22.9156	23.4707	23.2984	22.9187	23.4799	23.4783	23.6004	23.6516	23.3068	23.8941	ESYT1
Q9BTC0	20.1369	20.9357	NA	21.6832	NA	21.3838	NA	NA	NA	NA	NA	NA	NA	NA	NA	NA	19.5995	NA	NA	NA	NA	NA	NA	NA	DIDO1
Q9BTY7	20.033	20.3016	NA	19.6063	NA	19.7269	NA	NA	NA	NA	NA	NA	NA	19.5855	NA	20.4705	19.8512	NA	19.5327	19.7912	20.1639	20.177	NA	20.1064	HGH1
Q9BUF5	24.9119	25.3654	25.3867	24.406	25.6723	24.0182	26.5682	26.3229	26.4482	26.539	26.3325	26.5087	26.2782	25.8492	26.5322	26.1599	25.9534	26.2787	26.1421	26.4072	26.3583	26.2834	26.1848	26.1079	TUBB6
Q9BV86	23.0342	23.4851	23.3461	NA	23.426	21.9351	24.1305	24.6745	24.9008	24.9915	24.4425	24.5389	23.7302	23.3117	23.8013	23.2329	23.1794	23.3466	23.9444	24.7086	24.3229	24.0416	24.3326	24.6967	NTMT1
Q9BVI4	NA	NA	NA	NA	NA	NA	NA	NA	NA	NA	NA	NA	NA	NA	NA	NA	NA	NA	NA	NA	NA	NA	19.4679	NA	NOC4L
Q9BVL4	NA	NA	NA	NA	NA	NA	NA	NA	NA	NA	NA	NA	NA	NA	NA	NA	NA	NA	NA	NA	NA	NA	NA	19.6011	SELENOO
Q9BVP2	24.0938	24.621	23.8557	24.441	23.6577	23.8952	23.0448	23.2335	NA	22.5104	23.5276	NA	24.0025	24.0221	23.7422	24.2682	23.8143	23.5206	23.4596	23.3741	24.6609	24.6487	25.0162	24.2651	GNL3
Q9BVQ7	NA	NA	NA	NA	NA	NA	NA	NA	NA	NA	NA	NA	NA	NA	NA	NA	NA	NA	NA	NA	NA	NA	21.2426	NA	SPATA5L1
Q9BW19	NA	NA	NA	NA	23.9024	NA	NA	NA	NA	NA	NA	NA	NA	NA	NA	NA	NA	NA	NA	NA	NA	NA	NA	NA	KIFC1
Q9BW60	NA	NA	NA	NA	NA	17.547	NA	NA	NA	NA	NA	NA	NA	NA	NA	NA	NA	NA	NA	NA	NA	NA	NA	NA	ELOVL1
Q9BWF3	NA	NA	NA	NA	NA	NA	NA	NA	NA	NA	NA	NA	NA	NA	NA	NA	NA	NA	NA	NA	NA	NA	NA	23.1795	RBM4
Q9BXJ9	NA	NA	NA	NA	NA	NA	NA	NA	NA	NA	NA	NA	NA	NA	NA	NA	NA	NA	NA	NA	NA	NA	NA	19.501	NAA15
Q9BXP5	NA	NA	NA	NA	NA	NA	NA	NA	NA	NA	NA	NA	NA	NA	NA	NA	NA	NA	NA	NA	NA	NA	NA	19.7791	SRRT
Q9BYD6	NA	NA	NA	NA	NA	NA	NA	NA	NA	NA	NA	NA	NA	NA	NA	NA	NA	NA	NA	NA	NA	NA	NA	20.7607	MRPL1
Q9BZE4	22.0914	NA	NA	NA	22.4751	NA	22.1106	22.2585	22.2326	22.2289	22.2733	22.1528	21.9256	21.8098	21.9333	22.0898	22.0805	21.9577	21.9869	22.3534	21.9679	22.0802	22.0378	22.2759	GTPBP4
Q9BZX2	NA	NA	NA	20.5818	NA	NA	NA	NA	NA	NA	NA	NA	NA	NA	NA	NA	NA	NA	NA	NA	21.2844	21.6839	24.054	NA	UCK2
Q9C0K3	NA	NA	NA	NA	NA	NA	NA	NA	NA	NA	NA	NA	NA	NA	NA	NA	NA	NA	NA	NA	NA	NA	NA	17.6594	ACTR3C
Q9GZR7	NA	NA	NA	21.2078	NA	19.7097	NA	NA	NA	NA	NA	NA	NA	NA	NA	NA	NA	NA	NA	NA	NA	NA	NA	NA	DDX24
Q9H0A0	20.4828	20.6405	NA	20.8904	NA	21.4824	NA	NA	NA	NA	NA	NA	NA	20.334	NA	20.5769	20.1714	NA	19.9284	NA	20.4248	20.902	20.4328	21.0804	NAT10
Q9H0D6	NA	NA	NA	NA	NA	NA	NA	NA	NA	NA	NA	NA	NA	NA	NA	NA	NA	NA	NA	NA	NA	NA	NA	19.519	XRN2
Q9H0H5	24.8909	24.827	25.3501	22.978	24.917	NA	26.1077	26.2152	26.2501	25.956	26.0359	25.9661	24.1983	24.0625	25.0354	24.0376	24.081	24.2299	24.0296	24.2129	24.2097	23.972	24.0367	NA	RACGAP1
Q9H0S4	NA	NA	NA	NA	NA	NA	20.5041	NA	NA	NA	NA	NA	NA	NA	NA	NA	NA	NA	NA	NA	NA	NA	NA	NA	DDX47
Q9H0U4	23.6115	23.9263	23.4024	23.5285	22.9446	23.2603	24.0067	23.9606	23.6053	23.7139	23.5928	23.7674	24.4434	24.7815	24.2328	24.9094	24.6176	24.3299	24.6375	24.5505	24.3308	24.5954	24.1338	24.3502	RAB1B
Q9H307	NA	NA	NA	19.2584	NA	NA	NA	NA	NA	NA	NA	NA	NA	NA	NA	NA	NA	NA	NA	NA	NA	NA	NA	NA	PNN
Q9H3U1	NA	NA	NA	NA	NA	NA	NA	NA	NA	NA	NA	NA	NA	NA	NA	NA	NA	NA	NA	NA	NA	22.853	NA	NA	UNC45A
Q9H4A3	21.2781	21.4621	21.0832	21.4779	21.2128	21.4722	NA	NA	NA	NA	NA	NA	20.5408	NA	20.7037	20.9637	20.9614	20.8036	NA	NA	NA	NA	NA	NA	WNK1
Q9H4L4	NA	NA	NA	NA	NA	NA	NA	NA	NA	NA	NA	NA	NA	NA	NA	NA	NA	NA	NA	NA	NA	NA	NA	20.9226	SENP3-EIF4A1
Q9H583	20.6826	20.6235	21.0465	NA	20.7584	NA	21.001	20.7892	19.798	20.5423	20.5626	19.9335	19.9793	20.7161	20.2703	NA	NA	21.0117	21.0039	20.4428	NA	20.531	20.8074	21.1094	HEATR1
Q9H6T0	NA	NA	NA	17.3069	NA	NA	NA	NA	NA	NA	NA	NA	NA	NA	NA	NA	NA	NA	NA	NA	NA	NA	NA	NA	ESRP2
Q9H857	NA	NA	NA	NA	NA	NA	NA	NA	NA	NA	NA	NA	NA	NA	NA	NA	NA	NA	NA	NA	NA	NA	NA	19.5139	NT5DC2
Q9HAV4	NA	NA	NA	NA	NA	NA	NA	NA	NA	NA	NA	NA	NA	NA	NA	NA	NA	NA	NA	NA	NA	NA	NA	20.6341	XPO5
Q9HB71	NA	NA	NA	NA	NA	NA	NA	NA	NA	NA	NA	NA	NA	NA	NA	NA	NA	NA	NA	NA	NA	NA	NA	22.1046	CACYBP
Q9HCS7	NA	NA	NA	NA	NA	NA	NA	NA	NA	NA	NA	NA	NA	NA	NA	NA	NA	NA	NA	NA	NA	NA	NA	19.3829	XAB2
Q9HD67	NA	NA	NA	NA	NA	NA	NA	NA	NA	NA	NA	NA	NA	NA	NA	NA	NA	NA	NA	NA	NA	NA	NA	20.9607	MYO10
Q9NP79	NA	NA	NA	NA	NA	NA	NA	NA	NA	NA	NA	NA	NA	NA	NA	NA	NA	NA	NA	NA	NA	NA	NA	19.8763	VTA1
Q9NP92	NA	NA	NA	NA	NA	NA	NA	NA	NA	NA	NA	NA	NA	NA	NA	NA	NA	NA	NA	NA	NA	NA	NA	21.5977	MRPS30
Q9NQW6	NA	NA	NA	NA	NA	NA	NA	NA	NA	NA	22.7111	NA	NA	NA	NA	NA	NA	NA	NA	NA	NA	NA	NA	NA	ANLN
Q9NQW7	NA	NA	NA	NA	NA	NA	NA	NA	NA	NA	NA	NA	NA	NA	NA	NA	NA	NA	NA	NA	NA	NA	NA	21.6753	XPNPEP1
Q9NR12	23.3752	NA	23.537	NA	23.3537	NA	23.2257	23.2983	23.3613	23.4908	23.408	23.4821	NA	23.3613	23.3558	NA	NA	23.3065	23.4084	23.3926	23.5589	23.3224	23.369	23.482	PDLIM7
Q9NR30	28.467	28.0885	27.7304	27.934	27.5192	27.4887	24.9703	24.5647	23.9806	24.3152	24.0215	24.5239	25.6448	26.3483	25.526	27.3718	27.0775	26.7312	25.2315	25.3398	25.47	25.4288	24.9985	25.309	DDX21
Q9NR56	NA	NA	NA	NA	23.8646	NA	NA	NA	NA	NA	NA	NA	NA	NA	NA	NA	NA	NA	NA	NA	NA	NA	NA	NA	MBNL1
Q9NRL2	NA	25.6296	NA	NA	NA	26.7462	NA	NA	NA	NA	NA	NA	NA	NA	NA	NA	NA	NA	NA	NA	NA	NA	NA	NA	BAZ1A
Q9NRR4	NA	NA	NA	NA	NA	NA	NA	NA	NA	NA	NA	NA	NA	NA	NA	NA	NA	NA	NA	NA	NA	NA	NA	18.0497	DROSHA
Q9NSE4	NA	NA	NA	NA	NA	NA	NA	NA	NA	NA	NA	NA	NA	NA	NA	NA	NA	NA	NA	NA	NA	NA	NA	20.6488	IARS2
Q9NTJ3	22.6507	22.8494	22.7061	23.248	23.0612	23.7656	23.8751	23.3663	23.9005	23.4465	23.8412	23.6964	22.8742	22.6984	22.5788	22.9193	23.2998	23.1879	23.4065	23.7405	23.6027	23.3704	23.6811	23.3856	SMC4
Q9NTK5	NA	NA	NA	NA	NA	NA	NA	NA	NA	NA	NA	NA	NA	NA	NA	NA	NA	NA	NA	NA	NA	NA	NA	21.8261	OLA1
Q9NU22	NA	20.7574	NA	24.1477	20.8233	24.6347	NA	21.1538	NA	20.7851	NA	NA	NA	21.0001	20.4939	21.2524	21.9867	NA	NA	20.6982	21.8159	21.9269	21.8479	21.7855	MDN1
Q9NUU7	NA	NA	NA	NA	NA	NA	NA	NA	NA	NA	NA	NA	NA	NA	NA	NA	NA	NA	23.4206	23.2532	22.9824	NA	NA	NA	DDX19A
Q9NVI1	NA	NA	NA	NA	NA	NA	NA	NA	NA	NA	NA	NA	NA	NA	NA	NA	NA	NA	NA	NA	19.047	NA	NA	NA	FANCI
Q9NVI7	24.843	24.7013	25.2177	24.3461	24.976	NA	25.7096	25.455	25.9258	25.836	25.7771	25.7147	25.159	24.9075	25.0187	24.8866	24.9113	24.9934	24.8941	25.2298	25.1225	25.2686	25.1006	25.1763	ATAD3A
Q9NVN8	NA	NA	NA	NA	NA	NA	NA	NA	NA	NA	NA	NA	NA	NA	NA	NA	NA	NA	NA	NA	NA	NA	NA	22.0832	GNL3L
Q9NVP1	NA	NA	NA	NA	NA	17.9046	NA	NA	NA	NA	NA	NA	NA	NA	NA	NA	NA	NA	NA	NA	NA	NA	NA	NA	DDX18
Q9NYK5	NA	NA	NA	NA	NA	NA	NA	NA	NA	NA	NA	NA	NA	NA	NA	NA	NA	NA	NA	NA	NA	NA	NA	22.2888	MRPL39
Q9NZ01	20.3325	20.8536	NA	NA	NA	NA	20.5758	NA	NA	20.3341	NA	20.4254	NA	NA	NA	NA	NA	20.4478	20.5801	NA	NA	NA	NA	NA	TECR
Q9NZI8	NA	NA	NA	NA	NA	NA	NA	NA	NA	NA	NA	NA	NA	NA	NA	NA	NA	NA	NA	NA	NA	NA	NA	21.909	IGF2BP1
Q9NZM1	22.6824	23.1886	22.7734	24.7454	NA	23.8304	NA	NA	NA	NA	NA	NA	22.505	22.6082	22.5851	22.1069	22.7442	NA	NA	NA	NA	NA	NA	NA	MYOF
Q9NZN4	23.0045	23.1335	22.5974	22.4736	22.9323	NA	23.4822	23.3935	22.4438	23.2158	23.013	23.324	22.6141	23.7373	23.2514	23.6099	23.3571	23.0816	23.7035	23.6751	24.057	23.878	24.1101	24.1189	EHD2
Q9P000	NA	NA	NA	NA	NA	NA	NA	NA	NA	NA	NA	NA	NA	NA	NA	NA	NA	NA	NA	NA	NA	NA	NA	22.1503	COMMD9
Q9P0L0	NA	NA	NA	NA	NA	NA	NA	20.752	NA	NA	NA	NA	NA	NA	NA	NA	NA	NA	NA	21.3605	21.9094	NA	21.4562	NA	VAPA
Q9P258	27.6127	26.108	28.0297	24.3837	26.2364	24.7376	22.9459	22.6989	23.0291	22.7668	23.4425	22.793	22.8355	23.016	23.1946	23.0203	23.3461	22.918	23.1748	23.0109	22.9378	23.296	23.1223	23.3729	RCC2
Q9P287	NA	NA	NA	NA	NA	NA	NA	NA	NA	NA	NA	NA	NA	NA	NA	NA	NA	NA	NA	NA	NA	NA	NA	21.5053	BCCIP
Q9P289	NA	NA	NA	NA	NA	NA	NA	NA	NA	NA	NA	23.5841	NA	NA	NA	NA	NA	NA	NA	NA	NA	NA	NA	NA	STK26
Q9P2E9	31.0474	30.8542	31.051	29.7653	31.1158	30.4327	27.9003	27.9735	27.8797	28.1026	27.8784	27.7206	30.1873	30.1279	30.2225	29.7755	30.0889	29.8488	30.1919	30.7394	30.0845	30.2041	30.3473	30.6411	RRBP1
Q9P2J5	23.0897	23.066	23.037	NA	23.2502	24.6344	23.88	23.2537	23.5654	23.9353	24.2037	24.0304	23.4626	23.9868	23.7173	23.8511	23.6743	23.8864	24.0261	24.0036	23.7323	23.5626	23.7967	23.7021	LARS
Q9P2R7	NA	21.9419	NA	NA	NA	NA	21.4359	21.7578	21.848	21.7192	21.9185	21.8901	21.6185	NA	NA	NA	NA	NA	21.5675	21.258	NA	21.42	21.1581	21.6313	SUCLA2
Q9U	NA	NA	NA	23.4255	NA	24.8314	NA	NA	NA	NA	NA	NA	NA	NA	NA	NA	NA	NA	NA	NA	NA	NA	NA	NA	MACF1
Q9UBB4	22.3924	22.3717	21.9785	21.9077	22.3406	21.8114	22.4525	22.3673	22.143	NA	22.2756	22.2743	22.3312	22.4656	22.2418	22.5123	22.4306	22.6103	22.4756	22.4376	22.4357	22.4831	22.4721	22.5407	ATXN10
Q9UBK8	NA	NA	NA	NA	NA	NA	NA	NA	NA	NA	NA	NA	NA	NA	NA	NA	NA	NA	NA	NA	19.928	NA	21.3063	NA	MTRR
Q9UBQ7	22.7651	22.7819	22.7801	NA	22.9212	NA	NA	NA	NA	NA	NA	NA	NA	NA	NA	NA	NA	23.3285	NA	23.078	22.6541	NA	NA	NA	GRHPR
Q9UBU9	NA	NA	NA	NA	NA	NA	NA	NA	NA	NA	NA	NA	NA	NA	NA	NA	NA	NA	NA	NA	NA	NA	NA	19.2857	NXF1
Q9UEW8	NA	NA	NA	NA	NA	NA	NA	NA	NA	NA	NA	NA	NA	NA	NA	NA	NA	NA	NA	NA	NA	NA	NA	20.1702	STK39
Q9UG63	NA	NA	NA	NA	NA	NA	NA	NA	NA	NA	NA	NA	22.2584	NA	22.0972	NA	22.2341	22.3351	22.0359	22.0293	NA	22.1443	NA	22.1114	ABCF2
Q9UGI8	NA	NA	NA	NA	NA	NA	NA	NA	NA	NA	NA	NA	NA	NA	NA	NA	NA	NA	NA	NA	NA	NA	NA	22.2311	TES
Q9UGR2	NA	NA	NA	NA	NA	NA	NA	NA	NA	NA	NA	NA	NA	NA	NA	NA	NA	NA	NA	NA	NA	NA	NA	19.1914	ZC3H7B
Q9UHB9	NA	NA	NA	NA	NA	NA	NA	NA	NA	NA	NA	NA	NA	NA	NA	NA	NA	NA	NA	NA	NA	NA	NA	22.8321	SRP68
Q9UHI6	NA	NA	NA	NA	NA	NA	NA	NA	NA	NA	NA	NA	NA	NA	NA	NA	NA	NA	NA	NA	NA	NA	NA	19.1819	DDX20
Q9UI10	NA	NA	NA	NA	NA	NA	NA	NA	NA	NA	NA	NA	NA	NA	NA	NA	NA	NA	NA	NA	NA	NA	NA	20.3277	EIF2B4
Q9UI26	NA	NA	NA	17.5621	NA	NA	NA	NA	NA	NA	NA	NA	NA	NA	NA	NA	NA	NA	NA	NA	NA	NA	NA	NA	IPO11
Q9UI30	NA	NA	NA	NA	NA	NA	NA	NA	NA	24.3578	NA	NA	NA	NA	24.2872	NA	NA	NA	24.3865	24.4189	24.2346	NA	NA	NA	TRMT112
Q9UIG0	27.5738	26.7636	26.9125	25.405	27.2525	25.9803	21.8184	22.4565	22.559	22.2646	22.424	22.5135	21.4899	21.6797	21.1936	21.186	21.0695	21.9819	22.5998	22.1644	20.551	22.2825	22.031	22.7631	BAZ1B
Q9UJP4	NA	NA	NA	NA	NA	NA	NA	NA	NA	NA	NA	NA	NA	NA	NA	NA	NA	NA	NA	NA	NA	NA	NA	19.111	KLHL21
Q9UJZ1	NA	NA	NA	NA	NA	NA	NA	NA	NA	NA	NA	NA	NA	NA	NA	NA	NA	NA	NA	NA	NA	NA	NA	17.6257	STOML2
Q9UL25	NA	NA	NA	NA	NA	NA	NA	NA	NA	NA	NA	NA	NA	NA	NA	NA	NA	NA	NA	NA	NA	NA	NA	19.5202	RAB21
Q9ULV4	NA	NA	NA	23.2714	NA	NA	NA	NA	NA	NA	NA	NA	NA	NA	NA	NA	NA	NA	NA	NA	NA	NA	NA	NA	CORO1C
Q9UN86	NA	NA	NA	22.9175	NA	NA	NA	NA	NA	NA	NA	NA	NA	NA	NA	NA	NA	NA	NA	NA	NA	NA	NA	NA	G3BP2
Q9UP83	23.8052	NA	23.8509	NA	23.8512	NA	23.9686	23.815	23.9212	23.9092	23.7465	NA	23.86	24.0803	NA	NA	NA	24.0504	23.929	23.9585	24.0661	NA	23.9476	NA	COG5
Q9UPQ0	NA	NA	NA	21.1658	NA	20.5869	NA	NA	NA	NA	NA	NA	NA	NA	NA	NA	NA	NA	NA	NA	NA	NA	NA	NA	LIMCH1
Q9UQ35	29.4356	29.5621	29.0831	28.5679	29.4221	29.3248	28.0923	27.9587	28.3428	28.0945	28.4196	28.125	29.368	29.0919	29.1673	29.0829	29.3458	28.9353	27.2591	27.5769	26.8177	26.9334	27.0427	27.6798	SRRM2
Q9Y263	NA	22.8193	NA	NA	NA	NA	22.3611	22.7786	NA	22.5135	NA	22.5659	22.4356	NA	22.6781	NA	NA	22.4798	22.653	22.5676	NA	NA	23.6831	NA	PLAA
Q9Y285	NA	NA	NA	NA	NA	NA	NA	NA	NA	NA	NA	NA	NA	NA	21.341	NA	20.0377	21.2589	NA	NA	NA	NA	NA	NA	FARSA
Q9Y295	NA	NA	NA	NA	NA	NA	NA	NA	NA	NA	NA	NA	NA	NA	NA	NA	NA	NA	NA	NA	NA	NA	NA	19.5944	DRG1
Q9Y2D5	NA	NA	NA	NA	NA	19.8596	NA	NA	NA	NA	NA	NA	NA	NA	NA	NA	NA	NA	NA	NA	NA	NA	NA	NA	AKAP2
Q9Y2Q3	NA	NA	NA	NA	NA	NA	NA	NA	NA	NA	NA	NA	NA	NA	NA	NA	NA	NA	NA	NA	NA	19.9824	NA	NA	GSTK1
Q9Y2S6	NA	NA	NA	NA	NA	NA	NA	NA	NA	NA	NA	NA	NA	NA	NA	NA	NA	NA	NA	NA	NA	NA	19.132	NA	TMA7
Q9Y2X3	NA	NA	NA	21.238	NA	NA	NA	NA	NA	NA	NA	NA	NA	NA	NA	NA	NA	NA	NA	NA	NA	NA	NA	NA	NOP58
Q9Y2Z2	NA	NA	NA	NA	NA	NA	NA	NA	NA	NA	NA	NA	NA	NA	NA	NA	NA	NA	NA	NA	NA	NA	NA	20.0094	MTO1
Q9Y2Z4	NA	NA	NA	NA	NA	NA	21.4519	21.1054	20.973	20.9268	NA	NA	NA	NA	NA	NA	NA	NA	21.1026	21.2252	NA	21.3447	NA	21.2306	YARS2
Q9Y305	NA	NA	NA	NA	NA	NA	23.0982	NA	22.3611	NA	22.801	22.7601	NA	NA	NA	NA	NA	NA	22.4253	22.255	NA	NA	NA	NA	ACOT9
Q9Y383	24.5425	24.5382	26.483	23.322	24.5332	23.9616	26.1914	26.3817	26.7967	26.7432	25.0184	25.9131	23.5205	23.4309	23.4112	23.3301	23.4096	23.299	23.1021	23.1236	23.4278	23.3627	23.1708	23.2893	LUC7L2
Q9Y3A5	22.3748	NA	22.4845	NA	21.8163	NA	22.1842	21.7947	21.7136	22.1082	22.1841	21.6143	22.4022	22.7809	22.2794	22.1615	NA	22.6436	22.3694	22.2399	22.2885	22.8232	22.6627	22.6716	SBDS
Q9Y3D8	NA	21.4837	20.9252	NA	NA	NA	21.1047	21.1723	NA	NA	NA	NA	21.0948	NA	21.2752	NA	NA	NA	NA	21.5614	NA	NA	NA	NA	AK6
Q9Y3I0	24.3674	24.6201	24.4866	23.3999	NA	23.4609	24.574	24.6716	25.2225	25.334	24.8661	24.7485	24.722	25.0028	25.0914	25.0387	24.9314	24.9199	25.2041	24.9409	24.9643	25.1512	25.1704	25.1296	RTCB
Q9Y490	26.3213	26.6149	26.3997	27.4528	26.7431	28.0032	26.9077	26.7496	26.8344	27.0403	26.933	27.3379	26.7355	26.8301	26.781	26.5266	26.5774	26.6187	26.4803	26.6501	26.4463	26.4667	26.3167	26.552	TLN1
Q9Y4W6	NA	NA	NA	NA	NA	NA	NA	NA	NA	NA	NA	NA	NA	NA	NA	NA	NA	NA	NA	NA	NA	NA	NA	18.0157	AFG3L2
Q9Y520	27.9224	27.9918	26.7222	26.8229	27.7598	27.7544	23.37	24.2013	22.9697	23.3048	24.2947	24.479	25.7638	25.4256	25.9581	26.9237	27.4134	25.8758	22.242	22.5472	19.8126	21.7813	19.9847	23.2895	PRRC2C
Q9Y5A7	NA	NA	NA	NA	NA	NA	NA	NA	NA	NA	28.5719	NA	NA	NA	NA	NA	NA	NA	NA	NA	NA	NA	NA	NA	NUB1
Q9Y5B9	24.23	24.5997	24.1308	NA	23.9932	24.5664	23.7089	23.6845	23.9157	23.7807	23.6909	23.7554	23.7208	23.8869	23.8518	NA	23.899	23.8379	NA	23.6881	NA	NA	NA	NA	SUPT16H
Q9Y5L0	21.4648	21.1649	19.5003	21.6795	20.3142	20.8512	20.9853	21.7687	NA	20.1511	NA	20.077	18.6787	20.6332	19.9939	21.4386	21.6935	19.6693	21.9879	21.9004	22.0848	21.9257	22.2116	22.8243	TNPO3
Q9Y5S9	NA	NA	NA	NA	NA	NA	NA	NA	NA	NA	NA	NA	NA	NA	NA	NA	NA	NA	NA	NA	NA	18.018	NA	NA	RBM8A
Q9Y5Y2	22.1661	22.6266	20.179	21.1635	21.2515	21.6344	NA	22.3945	NA	21.108	NA	21.3738	19.4472	23.3902	20.9728	23.2693	22.734	20.461	22.5213	22.3768	23.9602	24.2024	22.8127	23.7923	NUBP2
Q9Y5Y9	NA	NA	NA	NA	NA	NA	NA	NA	NA	NA	NA	NA	NA	NA	NA	NA	NA	NA	NA	NA	NA	NA	NA	23.2437	SCN10A
Q9Y678	22.5281	22.8979	22.8281	22.8466	22.6527	22.146	23.7056	23.3992	22.7893	23.2021	22.8759	22.7293	23.0735	23.6159	23.1707	23.2968	23.2658	23.0203	23.4723	23.1939	23.4714	23.2828	23.332	23.7343	COPG1
Q9Y679	22.4296	NA	22.3918	NA	NA	NA	22.6031	NA	NA	22.612	NA	22.6393	NA	22.5866	22.5276	22.709	22.4896	NA	22.1709	NA	NA	NA	NA	NA	AUP1
Q9Y696	NA	NA	NA	NA	NA	NA	NA	NA	NA	NA	NA	NA	NA	NA	NA	NA	NA	NA	NA	NA	NA	NA	19.9564	NA	CLIC4
Q9Y6C9	NA	NA	NA	19.5767	NA	18.5468	NA	NA	NA	NA	NA	NA	NA	NA	NA	NA	NA	NA	NA	NA	NA	NA	19.9102	NA	MTCH2
Q9Y6G9	NA	NA	NA	NA	NA	NA	NA	NA	NA	NA	NA	NA	NA	NA	NA	NA	NA	NA	NA	NA	NA	NA	NA	17.8937	DYNC1LI1
S4R341	NA	NA	NA	NA	NA	20.4416	NA	NA	NA	NA	NA	NA	NA	NA	NA	NA	NA	NA	NA	NA	NA	NA	NA	NA	NOLC1
S4R3H4	22.451	23.3284	22.0583	22.1146	22.1284	24.1842	NA	NA	NA	NA	NA	NA	21.0606	20.9135	21.1127	22.4388	22.4976	21.2076	20.7234	NA	20.1915	20.6584	20.4262	21.0222	ACIN1
V9GYG2	NA	NA	NA	NA	NA	NA	NA	NA	NA	NA	NA	NA	NA	NA	NA	NA	NA	NA	NA	NA	NA	NA	NA	22.4881	AKR1A1
X6R6Z1	NA	NA	NA	NA	NA	NA	NA	NA	NA	NA	NA	NA	NA	NA	NA	NA	NA	NA	NA	NA	22.3333	NA	NA	NA	ILF2
