# Supplementary material for: SPRTN patient variants cause global-genome DNA-protein crosslink repair defects
Source: Nat Commun. 2023 Jan 21;14:352. doi: 10.1038/s41467-023-35988-1 (PMC9867749; doi:10.1038/s41467-023-35988-1)
Supplement: Supplementary file 5 — Supplementary Data 3 [file 41467_2023_35988_MOESM5_ESM.xlsx]

## Sheet: Sheet1
	Sequencing Primer	Sequence	application
	oHYL203	CGACGGCCAGTCctcaagttttgaaaggagccc	RNF4#1 genotyping Forward
	oHYL204	CAGGAAACAGCTATGACtctctccactttaacacccc	RNF4#1 genotyping Reverse
	oPW_487	CGACGGCCAGTCgtttgactgtagccctgagctg	PIAS4#1 genotyping Forward
	oPW_488	CAGGAAACAGCTATGACaggtgaagcctccagtcg	PIAS4#1 genotyping Reverse
	oPW_584	GTAAAACGACGGCCAGTCccttgttgttggtctttggc	SPRTN-ΔC#1,2,3 and SPRTN-ΔUBZ#1 genotyping Forward
	oPW_555	CAGGAAACAGCTATGACagagtgaatgtagcaccc	SPRTN-ΔC#1,2,3 and SPRTN-ΔUBZ#1 genotyping Reverse
	pJS_86 Forward	GTCATAGCTGTTTCCTGGC	p221 vector amplification Forward
	pJS_86 Reverse	GACTGGCCGTCGTTTTAC	p221 vector amplification Reverse
